# Supplementary material for: Whole genome sequencing of Canadian Saccharomyces cerevisiae strains isolated from spontaneous wine fermentations reveals a new Pacific West Coast Wine clade
Source: G3 (Bethesda). 2023 Jun 12;13(8):jkad130. doi: 10.1093/g3journal/jkad130 (PMC10411583; doi:10.1093/g3journal/jkad130)
Supplement: jkad130_Supplementary_Data [file jkad130_supplementary_data.zip]

Archive with 16 entries (16 files):
- Figure_S1_G3-2023-404213.pdf
- Figure_S2_G3-2023-404213.pdf
- Figure_S3_G3-2023-404213.pdf
- Figure_S4_G3-2023-404213.pdf
- Supplemental_Figure_Legends_G3-2023-404213.pdf
- Table_S10_G3-2023-404213.xlsx
- Table_S11_G3-2023-404213.xlsx
- Table_S1_G3-2023-404213.xlsx
- Table_S2_G3-2023-404213.xlsx
- Table_S3_G3-2023-404213.xlsx
- Table_S4_G3-2023-404213.xlsx
- Table_S5_G3-2023-404213.xlsx
- Table_S6_G3-2023-404213.xlsx
- Table_S7_G3-2023-404213.xlsx
- Table_S8_G3-2023-404213.xlsx
- Table_S9_G3-2023-404213.xlsx
