# Supplementary material for: Whole genome sequencing of Canadian Saccharomyces cerevisiae strains isolated from spontaneous wine fermentations reveals a new Pacific West Coast Wine clade
Source: G3 (Bethesda). 2023 Jun 12;13(8):jkad130. doi: 10.1093/g3journal/jkad130 (PMC10411583; doi:10.1093/g3journal/jkad130)
Supplement: jkad130_Supplementary_Data [file jkad130_supplementary_data.zip › Table_S10_G3-2023-404213.xlsx]

## Sheet: High_Impact_Genes_with_CNV
Table S10. Genes with CNV and High Impact Mutations in the BCWE, PWCW, RCW and RNAO strain groups
Gene	Symbol	Total	BCWE	PWCW	RCW	RNAO
YAL063C	FLO9	14	1	10	3	0
YAL064C-A	TDA8	32	0	13	0	18
YAL067C	SEO1	0	0	0	0	0
YAL068C	PAU8	0	0	0	0	0
YAR027W	UIP3	2	0	0	0	2
YAR031W	PRM9	59	30	2	8	18
YAR033W	MST28	1	0	1	0	0
YAR050W	FLO1	0	0	0	0	0
YAR071W	PHO11	0	0	0	0	0
YBL005W	PDR3	0	0	0	0	0
YBL026W	LSM2	0	0	0	0	0
YBL108C-A	PAU9	0	0	0	0	0
YBR092C	PHO3	0	0	0	0	0
YBR297W	MAL33	27	16	7	4	0
YBR298C	MAL31	1	0	1	0	0
YBR299W	MAL32	0	0	0	0	0
YBR301W	PAU24	0	0	0	0	0
YBR302C	COS2	0	0	0	0	0
YCL069W	VBA3	0	0	0	0	0
YCL073C	GEX1	16	14	1	1	0
YCR038C	BUD5	0	0	0	0	0
YCR039C	MATALPHA2	0	0	0	0	0
YCR097W	HMRA1	0	0	0	0	0
YCR100C	EMA35	0	0	0	0	0
YCR104W	PAU3	0	0	0	0	0
YCR105W	ADH7	0	0	0	0	0
YCR106W	RDS1	1	1	0	0	0
YCR107W	AAD3	19	1	0	0	17
YDL006W	PTC1	0	0	0	0	0
YDL039C	PRM7	8	2	0	6	0
YDL243C	AAD4	4	4	0	0	0
YDL244W	THI13	0	0	0	0	0
YDL245C	HXT15	1	1	0	0	0
YDL246C	SOR2	0	0	0	0	0
YDL247W	MPH2	0	0	0	0	0
YDL248W	COS7	0	0	0	0	0
YDR038C	ENA5	23	0	8	0	14
YDR039C	ENA2	21	0	7	0	13
YDR040C	ENA1	2	1	1	0	0
YDR098C	GRX3	0	0	0	0	0
YDR150W	NUM1	0	0	0	0	0
YDR316W	OMS1	0	0	0	0	0
YDR345C	HXT3	0	0	0	0	0
YDR382W	RPP2B	0	0	0	0	0
YDR385W	EFT2	0	0	0	0	0
YDR412W	RRP17	0	0	0	0	0
YDR504C	SPG3	12	10	0	2	0
YDR542W	PAU10	0	0	0	0	0
YDR545W	YRF1-1	0	0	0	0	0
YEL017C-A	PMP2	0	0	0	0	0
YEL033W	MTC7	33	2	15	0	16
YEL066W	HPA3	0	0	0	0	0
YEL069C	HXT13	0	0	0	0	0
YEL070W	DSF1	13	12	1	0	0
YER159C	BUR6	0	0	0	0	0
YER190W	YRF1-2	0	0	0	0	0
YFL056C	AAD6	0	0	0	0	0
YFL058W	THI5	0	0	0	0	0
YFL059W	SNZ3	0	0	0	0	0
YFL060C	SNO3	0	0	0	0	0
YFL062W	COS4	1	0	0	0	1
YGL019W	CKB1	0	0	0	0	0
YGL051W	MST27	0	0	0	0	0
YGL053W	PRM8	6	6	0	0	0
YGL209W	MIG2	0	0	0	0	0
YGL259W	YPS5	34	2	13	0	18
YGL261C	PAU11	0	0	0	0	0
YGL263W	COS12	41	29	4	8	0
YGR138C	TPO2	0	0	0	0	0
YGR147C	NAT2	0	0	0	0	0
YGR161C	RTS3	0	0	0	0	0
YGR177C	ATF2	1	0	1	0	0
YGR287C	IMA1	0	0	0	0	0
YGR288W	MAL13	8	7	0	1	0
YGR289C	MAL11	26	15	7	4	0
YGR292W	MAL12	2	0	2	0	0
YGR294W	PAU12	0	0	0	0	0
YGR295C	COS6	0	0	0	0	0
YGR296W	YRF1-3	0	0	0	0	0
YHL043W	ECM34	0	0	0	0	0
YHL046C	PAU13	0	0	0	0	0
YHR052W	CIC1	0	0	0	0	0
YHR053C	CUP1-1	0	0	0	0	0
YHR055C	CUP1-2	0	0	0	0	0
YHR069C	RRP4	0	0	0	0	0
YHR093W	AHT1	21	14	6	1	0
YHR161C	YAP1801	0	0	0	0	0
YHR211W	FLO5	6	3	2	1	0
YHR215W	PHO12	1	1	0	0	0
YHR216W	IMD2	0	0	0	0	0
YIL007C	NAS2	0	0	0	0	0
YIL029C	EMA17	2	2	0	0	0
YIL169C	CSS1	30	13	16	1	0
YIL170W	HXT12	0	0	0	0	0
YIL172C	IMA3	0	0	0	0	0
YIL173W	VTH1	0	0	0	0	0
YIL176C	PAU14	0	0	0	0	0
YIR019C	FLO11	2	1	0	1	0
YIR041W	PAU15	0	0	0	0	0
YJL138C	TIF2	0	0	0	0	0
YJL214W	HXT8	70	37	23	10	0
YJL216C	IMA5	15	13	0	2	0
YJL217W	REE1	0	0	0	0	0
YJL219W	HXT9	13	12	1	0	0
YJL221C	IMA4	0	0	0	0	0
YJL222W	VTH2	0	0	0	0	0
YJL223C	PAU1	0	0	0	0	0
YJR085C	TMH11	0	0	0	0	0
YJR156C	THI11	0	0	0	0	0
YJR158W	HXT16	0	0	0	0	0
YJR159W	SOR1	0	0	0	0	0
YJR160C	MPH3	0	0	0	0	0
YJR161C	COS5	0	0	0	0	0
YKL163W	PIR3	0	0	0	0	0
YKL195W	MIA40	0	0	0	0	0
YKR105C	VBA5	0	0	0	0	0
YKR106W	GEX2	34	31	3	0	0
YLL039C	UBI4	15	12	3	0	0
YLL063C	AYT1	0	0	0	0	0
YLL064C	PAU18	0	0	0	0	0
YLR035C	MLH2	0	0	0	0	0
YLR162W-A	RRT15	1	0	0	0	1
YLR331C	JIP3	0	0	0	0	0
YLR461W	PAU4	0	0	0	0	0
YLR465C	BSC3	0	0	0	0	0
YLR466W	YRF1-4	18	15	1	2	0
YLR467W	YRF1-5	0	0	0	0	0
YML128C	MSC1	0	0	0	0	0
YML132W	COS3	0	0	0	0	0
YMR173W	DDR48	2	0	1	1	0
YMR266W	RSN1	2	0	0	0	2
YMR322C	SNO4	0	0	0	0	0
YMR323W	ERR3	0	0	0	0	0
YMR325W	PAU19	0	0	0	0	0
YNCD0018W	SUP2	0	0	0	0	0
YNCH0007W	RUF5-1	0	0	0	0	0
YNCH0008W	RUF5-2	0	0	0	0	0
YNL284C	MRPL10	0	0	0	0	0
YNL332W	THI12	0	0	0	0	0
YNL333W	SNZ2	0	0	0	0	0
YNL334C	SNO2	0	0	0	0	0
YNL335W	DDI2	0	0	0	0	0
YNL339C	YRF1-6	0	0	0	0	0
YNR072W	HXT17	1	1	0	0	0
YNR073C	MAN2	18	0	16	0	2
YNR076W	PAU6	0	0	0	0	0
YOL103W	ITR2	0	0	0	0	0
YOL155C	HPF1	3	1	0	2	0
YOL156W	HXT11	6	6	0	0	0
YOL157C	IMA2	0	0	0	0	0
YOL161C	PAU20	0	0	0	0	0
YOL164W	BDS1	0	0	0	0	0
YOL165C	AAD15	40	3	17	0	19
YOR077W	RTS2	0	0	0	0	0
YOR142W	LSC1	0	0	0	0	0
YOR192C	THI72	0	0	0	0	0
YOR388C	FDH1	0	0	0	0	0
YOR390W	FEX1	0	0	0	0	0
YOR391C	HSP33	1	1	0	0	0
YOR393W	ERR1	0	0	0	0	0
YOR394W	PAU21	0	0	0	0	0
YOR396W	YRF1-8	0	0	0	0	0
YPL273W	SAM4	0	0	0	0	0
YPL274W	SAM3	0	0	0	0	0
YPL275W	FDH2	0	0	0	0	0
YPL279C	FEX2	0	0	0	0	0
YPL280W	HSP32	1	0	0	1	0
YPL281C	ERR2	0	0	0	0	0
YPL282C	PAU22	0	0	0	0	0
YPL283C	YRF1-7	0	0	0	0	0
YPR080W	TEF1	0	0	0	0	0
YPR083W	MDM36	0	0	0	0	0
YPR158W	CUR1	0	0	0	0	0
YPR199C	ARR1	0	0	0	0	0
YPR200C	ARR2	0	0	0	0	0
YPR201W	ARR3	0	0	0	0	0
