# Supplementary material for: Whole genome sequencing of Canadian Saccharomyces cerevisiae strains isolated from spontaneous wine fermentations reveals a new Pacific West Coast Wine clade
Source: G3 (Bethesda). 2023 Jun 12;13(8):jkad130. doi: 10.1093/g3journal/jkad130 (PMC10411583; doi:10.1093/g3journal/jkad130)
Supplement: jkad130_Supplementary_Data [file jkad130_supplementary_data.zip › Table_S11_G3-2023-404213.xlsx]

## Sheet: Table S11
Table S11_List of NonS288C genes in BC strains
Cluster	DNA sequence	length (bp)	amino acid sequence	amino acid length	Proposed Name	Putative Function	S288C closest homologue	Pangenome1 (PMID: 26869621)	Pangenome (PMID: 29643504)	RefSeq(refseq-nr-2020-08-12)
Cluster_968	atggtcagtgctcaatctgattttattcgggcagagttacataacataaataatagcgtgactactgatagtgagtttagctttcacgacttcgagaatgatatcggcaatacactaccttatagaaaacagttagtgtttggtcacattatcgagtacgactccgactcaggctttagtattacccacccagacattatcggtgagattaaagtagatgatgtgctccaggcatacaaagaggcttttaggagtaattttagtgcgtacacgacctatatcagtgctaactacttagtacaattctcaccatggcaatcaaacatttttaagaagctgaaccacacggcacaagtcgaaaatacatatgtgacggaaactactaatggccactga	396	MVSAQSDFIRAELHNINNSVTTDSEFSFHDFENDIGNTLPYRKQLVFGHIIEYDSDSGFSITHPDIIGEIKVDDVLQAYKEAFRSNFSAYTTYISANYLVQFSPWQSNIFKKLNHTAQVENTYVTETTNGH	131	Spar unknown	unknown	no match	Sc_EC1118_1M36-cluster.g87.t1	1107-augustus_masked-AFA_4-7928
Cluster_28	atgattaagggtgatgagggaaaactcagcttttacaagcaagatgatcatattctagagcagatcaagattcttaaaaagagcattgatattttggagaaattaaagctcagcgtcgctacttcgtctgaatacgcaactaatgcgatcgcagatatcaatagacagcttgaaactctgctctcatttcaacatgttaatttaaattcagaatcagttcgtacatacaaggataacggggcactcgaaaatcagctgctaggcggtaattatgttgcgtttgatgcttttagtacttttgaaaatgttagcaaaggaaaggcagtggatgttatttttggcctctattcgcctatatcagtaatgtcaccaaaaggaatatgctggctaatacaacag…	2253	MIKGDEGKLSFYKQDDHILEQIKILKKSIDILEKLKLSVATSSEYATNAIADINRQLETLLSFQHVNLNSESVRTYKDNGALENQLLGGNYVAFDAFSTFENVSKGKAVDVIFGLYSPISVMSPKGICWLIQQLIVKSREKDTEETVYILLKFLDAGSSSYKWELIAPVYRLQFILIEFFGCKVPFTRNQTLKEAIDAIPPSLRSELKEEGGNSIQDSRKLFMYCVKLLGKHFTSSRHLLRNINIFEHFFQVEELLSTLCYTLLENSLNFRLLDAEFLHDLLCFVKQRHWKDNSFIIGGVIAPLCRQVQDLGLSRWEYYLGMNEEHANYLREIWWDTYWWDKWYVVVTGKLPMIDSSTVTCLLPQQIMRLGVDDAMSSWQMLERVDFTYGSLKDHIMFG…	750	ScerZTF3 truncated	Zn cluster transcription factor	TOG1/YER184W	Sc_unk_RTM1-cluster.g85.t1	1011-augustus_masked-CGH_5-16559	WP_176550488.1 hypothetical protein, partial [Streptococcus salivarius]
Cluster_100	atgcccttcagcaatgttgattttgagcttgaaggtgagaacgcagcaaatcaaatgaaacgattcagctcttctcctgtgttcaaaaaatacattggggacacgaagttaatacttgctgcaattcagtcagtacgcagcagcatttcatgctctttcttcgatgaaactgtagatttaaatttgttggagcaaaagatattctccaaacaaggtgccgattaccaaacactattattgtcctacgctgtgattatcgtctcggagcgattctatgaaaccccgccagatgtgcgagaggttgtaagcgaattagatattcttctcaacgagtgctctgactgttcggaaaaagtttcgtcattgatcctactttctgaatattaccactacaacttc…	1428	MPFSNVDFELEGENAANQMKRFSSSPVFKKYIGDTKLILAAIQSVRSSISCSFFDETVDLNLLEQKIFSKQGADYQTLLLSYAVIIVSERFYETPPDVREVVSELDILLNECSDCSEKVSSLILLSEYYHYNFKIETAWKCIFLAASIGYALGLHTTSSKVWTMLVLQDSLLCSVLGRPTSISCVNSKLVSDQCDGWGEIAILLREGNDMLLNLKSETCVEKAISLDLKIDDVIERTKKNMSSSEKSDSSVNLLVGYLKVCILSASRIKLLFPFFTKHRSIKAQLDENCSSLAGCLCGLFQLLNASNLTSGDKKFPLRPHFFPAYCSVFQGFLLQFLYTSNELFKNFDETAIGANSIFLPKDLGRTGLFLPSLDVTSVLMEDYDLITGKVKFCSFMTDL…	475	ScerZTF2 truncated	Zn cluster transcription factor	no match	Sc_JAY291_chr6L-cluster.g28.t1	310-augustus_masked-705-YCN	WP_100064810.1 Zn(II)2Cys6 transcription factor [Stenotrophomonas maltophilia]
Cluster_104	atggatgctgatgaagataatgacgacgataacgacaacgagcatattaataagacaaacaattgtgacgacaataacgatagcaaagaaaccgtaaatttggacgtaactgaagatgataaacaaaataccaaaagcgctcgaagaagaaaaatggttgacgattcaaactatcttacaccacatgaaactgcattggcggtggtggccactgcaatgaaaaaagcaagactgcaactagatacattgttaataaattccatacttggtggcattctgttcagtagtggttcgttcctattggtagcggtgcattcagatgaccctgacatggtcgcacgaaacccaggtattgtgaatcttataactggtgttacgttcgccataggcctcttctac…	1396	MDADEDNDDDNDNEHINKTNNCDDNNDSKETVNLDVTEDDKQNTKSARRRKMVDDSNYLTPHETALAVVATAMKKARLQLDTLLINSILGGILFSSGSFLLVAVHSDDPDMVARNPGIVNLITGVTFAIGLFYVVIMGADLFNSNILFFSVGVMRRAVTIYDLIVSWFVSWLGNIAGSLFVSYLFGHLTGIGSQELWMKGSKQIIEQKASYSFIQTFLKGIAGNFFVCLAIYLQLMAKPIHVKFIIMSFPIITFVGIGFTHVVADMSASFIAMLNGADVSVGKYIWKLLIPASLGNIVGGLFFSAVVPFYLHLVVVERDRKRLSLPEYEARDEQPELNMDSRVVRIPKNECEEDIKDEVSDDDATETGGDVEDLTEKDSASAYNTIHDSSSYLTGRSLN…	465	Scer YHL008C homologue	formate/nitrite transporter	YHL008C		295-augustus_masked-68-ARV_6	WP_091895841.1 formate/nitrite transporter family protein [Polaribacter sp. KT25b]
Cluster_5	atgatcgaggaaattgcagacaattacgaagctgaatgttgtaaagggcaattgttgcctggcgtaaaagttgtttcaggcgagtgcggcggtgaacagcctacttgcggtgttagagaaatgcctcactgcgaacctggtagttccaaccaacaaacagggaggggtgacttctgctttgaatcaagaaactctatactcaagaaaagaggttttagagtcggcagaaagaatatcgaggtttctggtaaagctgaatgctgcaacatttcatgtgttgaacgccttgcatctcgtcatgaaaagaaaatgtttggtgctaacgccaatgttggagtttctagtagttgctctagcgacgatttaagtgggaaaagtttcagcgagcattactctgaa…	3195	MIEEIADNYEAECCKGQLLPGVKVVSGECGGEQPTCGVREMPHCEPGSSNQQTGRGDFCFESRNSILKKRGFRVGRKNIEVSGKAECCNISCVERLASRHEKKMFGANANVGVSSSCSSDDLSGKSFSEHYSETYNRYSSILKNLGCICTYLRSLGKKSCCLPKIRFCSGEDTSIKEKYSHRNSSGRLTTKRAQRDGKKLSNDTADFACSKSCCRKIMNRAVSSAIYERSSNEIPRSVPIEPIREIDHLNLEAGSTGNEHVVLSVSGMTCTGCETKLKRSFASLKYVHNLKTSLILSQAEFDLDLAQASVKDIIRHLSKTTEFKYEQILDHGSTIDVVVPYAAKDFINEEWPQGVTELKIIEKNIVRIYFDAKIIGARDLVNKGWNMPVKLAPPSAHPT…	1064	ScerPCA2 truncated	cadmium transporting P-type ATPase	PCA1/YBR295W	Sc_K7_chrIV-cluster.g95.t1	157-augustus_masked-2154-BRV_4	WP_160850171.1 heavy metal translocating P-type ATPase [Pontibacillus yanchengensis]
Cluster_77	atgaatgacgtcaaaacttttcctccttcgaatatcgagacgataaaggttaaagaagatcgtgacgtttcagaatttgaccctaatacgggagtgaaaagagcccttgaaaacaggcatatttcgttgttggcattgggcggcatcattggccctggatgtcttattggtgcaggaaatgctctccaggaaggtgggcctcttgctctgcttctggggtttgtcattattgggataatagcctttgctgtgatggaatctataggtgaaatgattaccttgtatccttcaggcggcggattcactactttggccagaagatttcacagtgatgctctttctgcagtatgtggttatgcatatgttattgttttcttcgcggttttagcgaacgaatat…	1572	MNDVKTFPPSNIETIKVKEDRDVSEFDPNTGVKRALENRHISLLALGGIIGPGCLIGAGNALQEGGPLALLLGFVIIGIIAFAVMESIGEMITLYPSGGGFTTLARRFHSDALSAVCGYAYVIVFFAVLANEYNTLSSILQFWGPQVPLYGYILIFWFIFEIFQLVGVGLFGETEYWLAWLKIVGLVAYYIFSIIYISGGIKDRPAFGFHYWKNPGSLSHGFKGIALVFVFCSSFYSGTESVALTATESKNPTRSVPYAVRQTFWRILVVYIGIAIFYGSTVPFNDPNLSANTKVLKSPIAIAISRAGWAGGSHLVNAFIFFSCISAINGSIYIGSRTLTNLAHEGIAPKILAWTDKRGVPVPAITIFNALGLISMMNVSVGSSNAYSYIVNLSGVGVF…	523	ScerAGP4 truncated	low-affinity amino acid permease	no match	Sp_unk_tyrosine-permease.g41.t1	741-augustus_masked-CCH_4-6757	WP_089938977.1 amino acid permease [Convivina intestini]
Cluster_133	atggtgagtatgaataataatattatgaccgctccggtggtatgtaagaaggttccgaaaaacctgattgatcaatgtttgaggttgtatcatgataacttatatgtaatttggccaatgctttcctacgatgatcttcacaagcttttggaggaaaattatgaggactgcagcacttattggtttctggtatccctttcggcagctactcttagcgacttgcaaattgaaatagagtatgaggaaggagtcacttttactggagagcagttatgcactctttgcatgttatctcggcaattctttgacgaccttagtaacagcgacatatttcgaatcatgacatactattgtttgcaccgttgttacgcgcagtttgcggatacgagaacttcatat…	1233	MVSMNNNIMTAPVVCKKVPKNLIDQCLRLYHDNLYVIWPMLSYDDLHKLLEENYEDCSTYWFLVSLSAATLSDLQIEIEYEEGVTFTGEQLCTLCMLSRQFFDDLSNSDIFRIMTYYCLHRCYAQFADTRTSYRLSCEAVGLIKIAGFHREETYEFLPFGEQQLRRKVYYLLLMTERFYSVYIKCVTSLDTTIAPPLPEVVTDPRLSLESFLEVIRVFTVPGKCFYDALATNCVDDSCTEDSLKRIWNELHTTSLDIEPWSYGYIDFLFSRHWVRTLAWKLVLQMKGMRMNFLSNTNNTHIPVEIARDMLGDTFLTPKNLYDVHGPGIPMKSLEVANALVDIVNKYDHNMKLEAWNILCDVSKFVFSLKHCNHKMFQRFSTKCQSALIDLPISRPLRLN…	410	ScerMAL83	maltose transcription factor	YPR196W		7814-YPR196W	WP_100064807.1 Zn(II)2Cys6 transcription factor [Stenotrophomonas maltophilia]
Cluster_71	atgacaaaaccagagaactttcatatcaaatcagtcgcaattatcgggtctggtgcagcagggctaacgaccctttttgaactcctaaatacaaagaaggacggttcaacatctcttagatacaacgatgatggtgaactagaaaactcaaaggtggaaaacagtgatcccgccttccccaaagtggtcgcttttgagcagggctcgaggatcgggggtatttgggcaccaagttttgacacaccggacgtcattccccaggaagcttttgattctgagaagtatgacgatccttttaccttacaacctaaggcaacattaccatcagaaatcgaaaaaagtgatttctcggaggtcagccctttgattacaaaggaagagcagtccggttatacctgg…	1608	MTKPENFHIKSVAIIGSGAAGLTTLFELLNTKKDGSTSLRYNDDGELENSKVENSDPAFPKVVAFEQGSRIGGIWAPSFDTPDVIPQEAFDSEKYDDPFTLQPKATLPSEIEKSDFSEVSPLITKEEQSGYTWQNSGIYRHLYSNVPDRYLRNSFIPYNEKSTKRANTDVIEPLITNGEITRRLLEFADKFKLADHVMMNSEVADIRKAPDGGQWRLTVKERSTNGDDVKWYTEYFDAVIVSNGHYSIPYLPHIEGLSSWNKQFPSSMFHSKSFRDPKTFKDKVCLFVGTGLSGIDILQYAFPVAKKVIVSRSAGKEEIYKWLTKAANSDGIVVKPRVKVLDPSNDRKVIFEDGSSISNVDYIIFSTGYHWHYPFLNATDSGVAVLPRNGDKPDGSSMV…	535	ScerFMO2	flavin-containing monooxygenase	FMO1/YHR176W	Sc_EC1118_chr6L-cluster.g8.t1	4436-YHR176W	WP_176638697.1 NAD(P)-binding domain-containing protein [Nguyenibacter vanlangensis]
Cluster_95	atgaaaaatgaccccgttttacaggtattacctgatcacaaatcgaaactgatgataacttcgcatagatatgatagtattggtggaagccaagagagttccagacaagatgatcatagaaacacggagttttggatagttctgaaagcttccttacctctcgtaactactttcttcctccaattttccttaactttggtttctatcttctctgtcgggcacatcggcaaagaagaattggcggcagtctcgctagcgatcatgacattcaatgttagcatatccatattcaacggtatggcgacttgtcttgacacgctgtgcgcccaagcatacggagccaaacggtatgatctggtaggcatctacttccaaaaatgtacttgcatgattctcgct…	1467	MKNDPVLQVLPDHKSKLMITSHRYDSIGGSQESSRQDDHRNTEFWIVLKASLPLVTTFFLQFSLTLVSIFSVGHIGKEELAAVSLAIMTFNVSISIFNGMATCLDTLCAQAYGAKRYDLVGIYFQKCTCMILAAYIPMAFIWCFSSHLFALIVPDRKLAILAEKFLRGMSLGAPGYIFFETGKRFLQCQGIYVAGQYCLFIAAPINLLLNYLLVWNKHFSIGLFGAPLSTSISYWLMSLLLLCYVKFIDGKKCWDGINLKEALRGWGTMFNMALNGTAMMVSEFVAFEILTLSVSRLGTASLAAQSITSSLATLLFQIPFGISVAASTRIAFHVGAGSIDKAKTASRITLNLALIVGILLFLVVFIFKANIVRIFTMDQDVVKYATVSVGILGINQLFD…	488	ScerMOP1	multi-drug toxin extrusion	ERC1/YHR032W	Sc_EC1118_chr6L-cluster.g17.t1	8-EC1118_1F14_0100g	WP_154644147.1 polysaccharide biosynthesis C-terminal domain-containing protein, partial [Bacillus cereus]
Cluster_0	atgggagggtggatcgttgatcataaggcaaaaaagctagtgaaaccatcacctcgttcgctcagaggcctagcttcgctaacgaggaaacatattctcacgcagccacttaatgattggcatgatttcttcgaggccacaacagagagtgtcattgtaccaaccagcgacgggaagctattcgaagcactgtcctcggcactctatgaattttgtgaaatgcgagacggttctgttcatctgatggtgcctacaaatgtgcaaaagtatcagcagcaaattaagcacacgttcaaagcaagatgtcacaaaataaatcttggtggtcgaaagacaaagtacctacggttagtcggctcgccggacaatcaatctgaatcagatactagcttgcgaatg…	4635	MGGWIVDHKAKKLVKPSPRSLRGLASLTRKHILTQPLNDWHDFFEATTESVIVPTSDGKLFEALSSALYEFCEMRDGSVHLMVPTNVQKYQQQIKHTFKARCHKINLGGRKTKYLRLVGSPDNQSESDTSLRMNNGYLAFHLEKDNSVFSKDIGVQQFTFTEEDYSVLNSYMSCSTDYKFFGQKYLNHAYIKAQKNGCDYLNVDMKDGIAAMVKKFSPDTVDEYGYRLGPLFFLLLHARKLSNFRDLTFISEDKIDILGKDMDDLLKVPGKMRIVGDMLQKCITSDAHRDYMVRWIRLCSFSFNNWNDFHQPCPVHRSGQMRRQLDVVRCFVVFTCFATVKSNDEISKMGQTFSSGSALPLNNFWSWLRRIYSKVIKEEGNDTLTFVNVEHREKSVIVN…	1544	TmicYRF2	Y' helicase	YRF1-2/YER190W	Sc_EC1118_chr15-cluster.g61.t1	31-EC1118_1O4_6656g	WP_158214267.1 hypothetical protein, partial [Rothia sp. Olga]
Cluster_363	atggacttgttttccatgaagggcaaaattgcatccgtaactggtgcttccggtggtatcggatatgaaattgcgattggttttgcgcaggcaggtgctgatgtcgctatgtggtacaacactaatcctagtattgaaaaagaagtcgagggtttatccatgaaatatggtgtgaaagttaaggcttatcaatgtgcgctgactgacggcgcaaaagtcgctcagactattaagaaaatagaaaatgatttcgggaagattgatataatgatcgccaacgcaggcattgcttgggcgagcgggccacttgtcgattttgcagaaaaggattctgaaaaatgcgatgctgaatggatgaaaattatggacgttgatgtgaatagtgtctactatgtttcc…	783	MDLFSMKGKIASVTGASGGIGYEIAIGFAQAGADVAMWYNTNPSIEKEVEGLSMKYGVKVKAYQCALTDGAKVAQTIKKIENDFGKIDIMIANAGIAWASGPLVDFAEKDSEKCDAEWMKIMDVDVNSVYYVSKSIGSIFKKQGYGSLVITASMSGHIANIPQLQVAYNTAKAALIHMGRSLAIEWAGFARVNTVSPGYVETPIAATRPAELKKKWMTLVPMGRLSRPKEIVGAYLYLASDAASYTTGTDIIVDGGYCCA	260	TmicFOX2	3-hydroxyacyl-CoA dehydrogenase	FOX2/YKR009C	Sc_EC1118_chr15-cluster.g57.t1	27-EC1118_1O4_6612g	WP_157149809.1 SDR family oxidoreductase [Brachyspira pilosicoli]
Cluster_580	atggaatccaagtcgtcaacctcctcatctcaggatggagaggctaaaacgagacagattaaggatgagttcgtgtcccatatatcacttgaaacaagaaaagaacctttctttgaagatgtttccgctgtcgatgagtttgttacaccacacctttttcgttacttctgcgttggtgatacgtttgccatgacggtttttggctcgttcggaggattttggatcagttggggctgtctcaacctggatcagtttggagttgcgcaagcatatgccgataatcctgaaatattgcgtaatatagaggggttctatctggctgggtggtttgtattcaatttaattgtcgcggtttgcgccgtgaaaagcacatggggattgtttttactactggttttc…	591	MESKSSTSSSQDGEAKTRQIKDEFVSHISLETRKEPFFEDVSAVDEFVTPHLFRYFCVGDTFAMTVFGSFGGFWISWGCLNLDQFGVAQAYADNPEILRNIEGFYLAGWFVFNLIVAVCAVKSTWGLFLLLVFLDLTFLMLCIGTFISNTQVLMAGGYFGILSSCCGFYSLYCAIANKDSSYLPLVAYPMPGASAV	196	TmicATO3	ammonium transporter	ATO3/YDR384C	Sc_EC1118_chr15-cluster.g53.t1	25-EC1118_1O4_6568g	WP_161785180.1 hypothetical protein [Stenotrophomonas maltophilia]
Cluster_59	atggatctgaataactctgaggattcgcagaagttcttgccaagtgcaactcaattcgagcttgaaaagcagagaagttcgtcagagattttcgaagattcgactaacgcaaaattgaatacggaaaacggtaaagcatcggatatattgaatataaacctcaatcttgaagaagaaatcgatgccttgaacaaatacggtgacagcttaaggaaagaactttcattctggggaaaaaccaagagaatggaatttgaagtcaatttcaataatagacagcatatggtgtatatgctcggtatttttgctgcatttgcaggtatactgtcaggaattgatcagtctatcatatctggtgcttctattggaatgaatcagatgctgaaccttacaacgcac…	1701	MDLNNSEDSQKFLPSATQFELEKQRSSSEIFEDSTNAKLNTENGKASDILNINLNLEEEIDALNKYGDSLRKELSFWGKTKRMEFEVNFNNRQHMVYMLGIFAAFAGILSGIDQSIISGASIGMNQMLNLTTHEASLVSSLMPLGAVAGSILLTPFSEYFGRRKSLVISCVFYTIGAIICAAAKNQHEMYAGRFLVGVGVGLEGGGIGVYIAESVPSTVRGSLVSLYQFNIALGELFGYIIGVIFFDVKGGWRYMVGSSLIFSTIMFIGLLFLPESPRWLMHKGRVGESWNVWKRLRNIDIEGNKVEFLELRQVAEQEKELHKHESRFQAWFDLIRIPRNRRALVYSSIMICLGQLTGINAIMYYMSTLMGNIGFSPKKSVAMSMVGGAALLIGTIPAI…	566	TmicFSY1	fructose symporter	ITR2/YOL103W	Sc_EC1118_chr15-cluster.g59.t1	29-EC1118_1O4_6634g	WP_127101954.1 sugar porter family MFS transporter [Asaia sp. W19]
Cluster_74	atgtctgaagttggcgatatgtctaccattaggcaagataaggtgaagtcgaaggtctatgaaacaaatattgatgagcgtgatgttggaagtgtggaagagacggtaaagcaaggtgttcttcacaatgatagaacaaagctaaagcaagggcttaaagaacgtcatatcaaaatgttgacacttgttggtgtatttggtacaggactgtttctgtcttctggtgccgaggttgcctctttcatgccagccactggggcaaccattaggcatgctgagcaattcatagacgagtcagttggttttacatttggttggatctctacatactcatcactaatgcctggtgagttatcggcaacagcagttatcatgacttactggacggatgtaagcccc…	1587	MSEVGDMSTIRQDKVKSKVYETNIDERDVGSVEETVKQGVLHNDRTKLKQGLKERHIKMLTLVGVFGTGLFLSSGAEVASFMPATGATIRHAEQFIDESVGFTFGWISTYSSLMPGELSATAVIMTYWTDVSPAIFITVFGVLFVATNIYTIRFYGEIEYIFGWLKVLLIVILIVSGLVIDLGGTKGQERLGFHYWRDPGPFANYLVGGHIGKFVGFWAAISSVVYSYSGIQNIAILAGETKNSRHAIFHGAKNVFLRIIVLYLVTVFILTLIVPYNDKLIATGTGTARSSPFVIAMNRAGIKVLPHIVNALILTSAWSAGNLAIIEGSRNLFCLATKNQAPKIFLRTSKRGIPYVGVIFISSFLPLAYMSCSKSSATVFGWFQELVSSNTLLRWILIS…	528	ScerDIP6	dicarboxylic amino acid permease	DIP5/YPL265W	Sp_unk_tyrosine-permease.g41.t1	44-PUT_AA_TRASP-R.14848-	WP_100064818.1 amino acid permease [Stenotrophomonas maltophilia]
Cluster_186	atgaaagacaaccaagagaatcacgaccaaaagccattcattatcttaggtgacaagaacaagttcgaggccaccatagcaaaagttggcgcgactttggtagatctgaaagtaaatggccaatccgttgtcctagggtaccctgacgttaagggttacttgaatgatcctggtaatcttgtcggtgctaacgttggccgttatgcaaaccgtatctacaagggtgttttcaatacaccggacggcgctcaccagttgactgtaaataattgtggtaatgcaaaccacagcagcatcagctgtttcaaccgcaagaccttcgtggcatctccagttgaaaattcctccagggacgtttatattgccaaactcacgttgttggatgaccacacagtaccc…	1029	MKDNQENHDQKPFIILGDKNKFEATIAKVGATLVDLKVNGQSVVLGYPDVKGYLNDPGNLVGANVGRYANRIYKGVFNTPDGAHQLTVNNCGNANHSSISCFNRKTFVASPVENSSRDVYIAKLTLLDDHTVPNEFPGDLEVTVTYTLNVAEMTLDLDYRAHLVKGDATPINMTNHTYFNLNKTRNEESIIGTEINICSDKSLEVTEGALIPTGKIIKRDIATFQSAHPTTLGSKAPVYDFCFIVDANKDLRSTDSTSVNKLVPVFKAYHPESNIRLQVSTTEPTVHFYTGDSLGGKFVPRSGFAVEQGRYIDAINRSEWRNCVLLKRGEVYTSKTQYCFKN	342	TmicYNR071C	aldose 1-epimerase	YNR071C	Sc_EC1118_chr15-cluster.g54.t1	26-EC1118_1O4_6579g	WP_133926624.1 galactose mutarotase [Streptomyces sp. BK161]
Cluster_156	atgggagttgaagaattttcgatccatgtatcagaaaatgagcttaaagatttaaagagacgtttgtcgagcgcaagaattccaaaaaacgtggaaagaaaaaattggaattttggaacaaatgcagagtacctagctgaagttataaattactggaaaaattcatacgattggagaaatatagaacaaaaactcaatggtttccatcactttcaaactacgatttccaacatacgaatccactacatccatgagaaaggaaaatcagccaatagtatccctattattttgactcacgggtggccagacagctttcttagatatacaaagctgattccactattaaccgaccctgagaaatttggagtgagctcaggaatttcatttgatgttgttatt…	1134	MGVEEFSIHVSENELKDLKRRLSSARIPKNVERKNWNFGTNAEYLAEVINYWKNSYDWRNIEQKLNGFHHFQTTISNIRIHYIHEKGKSANSIPIILTHGWPDSFLRYTKLIPLLTDPEKFGVSSGISFDVVIPSLPGFGFSDYPAGGSINNDTISDIWLELMKNKLGYDRFLAAGGDIGSGVTRYLGFKYPQNLIGIHLTDVGIIRDLLNQSQLQSFSSEEQEYCKVASDWLDKEAGYMKIQSTKPQTLAFGLTDSPVGLAAWILEKFHSWRDLQTNLPLDDIITNIMIYWFGENIYTATRVYYENSHFLNPIGTIEVPTGICLFPKDILLPPRKWVEAHLNVVHWGNAKKGGHFTSMENPEEYAADLFLFLNKLR	377	SparEHL3	epoxide hydrolase	YNR064C	Sc_K7_EHL.g92.t1	932-augustus_masked-BAP_7-7168	WP_142526521.1 alpha/beta fold hydrolase [Pedobacter westerhofensis]
Cluster_41	atgtcagacggaatccatagccattgtaacattatgatgaagaaaagagatttggttttgaagaatggtttgcgctgtatcgctgatatggagagtgtcctttacatcaaactagaggaagaatcccaattagctgttccttgggcataccaggctgagtatggtaaatttacagtttacttaatagttgctattattttcgtatgctttgttaaaaagattctacttaaatatctcgactcaagtgagaactttgtgttggaaaaaagaaaccatcaagaaacgccatcttggtttctgaaaaaaacaactgaaaaacttctggctctaaataggtatttctcctataggcggttaccaacagcatttttttcagcattaggaattccaacttctgtt…	1908	MSDGIHSHCNIMMKKRDLVLKNGLRCIADMESVLYIKLEEESQLAVPWAYQAEYGKFTVYLIVAIIFVCFVKKILLKYLDSSENFVLEKRNHQETPSWFLKKTTEKLLALNRYFSYRRLPTAFFSALGIPTSVGTILIILAVIIYTLVYCFVPHPYYRACAGFGSPPLAVRSGIIAIALVPFVFALSGKVNIIGWLVGLSYEKLSIFHQWTSVICLFFSWVHTVCFLYQAFREGGTDGMQYQWKSQLIWRTGVPPLLFLTLLWLFSLLFIRKYIYELFLQFHWILAIGFYVSLFYHVYPELNTHMYLVGTIVIWFAQLLYRLVSKGYLRPGKTFMTSSIATITLKGIGCIELIVKDIDMDYSPGQHILLRTIDKDVVENHPFSIFPSSHSPGALKILMR…	635	TmicFRE7	ferric reductase	FRE7/YOL152W	Sc_EC1118_chr15-cluster.g50.t1	22-EC1118_1O4_6535g
Cluster_439	atgtctgtcgaccgtatttcttcggtggttaaaaaagatagctcttcaacactgcgagaaaaaagaaaagtatctctacctaaactagattgggaacttaatgccttagaaccatatatctcggctcaaattaacgagctgcattacgcaaagcaccaccaaacttatgtgaatgggttcaatgcagccgtggatcaactagaaaatcttacttttcaacttgcctccaatccatcgcccactattgctgaaaaaattgtttgtgtccagcaaaaccttaagtttcatggtggaggtttcatcaatcattgcttattctggaagagtttggctcccaaatcgcaaggtggtggtagaccacctacaggagcattggctgaatctattgacaaacagttt…	699	MSVDRISSVVKKDSSSTLREKRKVSLPKLDWELNALEPYISAQINELHYAKHHQTYVNGFNAAVDQLENLTFQLASNPSPTIAEKIVCVQQNLKFHGGGFINHCLFWKSLAPKSQGGGRPPTGALAESIDKQFGSLGNLIDKVNSSLAALQGSGWVFIVKNLEIGGDLDIVQTLNQDTVAGSLVPLLAIDAWEHAYYLQYQNRKMDYFQSIWNIINWAEASKKFDGAKLLNY	232	TmicSOD2	superoxide dismutase	SOD2/YHR008C	Sc_EC1118_chr15-cluster.g49.t1	21-EC1118_1O4_6524g	WP_041016398.1 superoxide dismutase [Criblamydia sequanensis]
Cluster_88	atgacaaaaaccgaccaaaaaacagcagttgctttgaacaatcaagctattcaagactggaacatccctgatattgaggttcccacttatccaagaaaggccgtcaaagaggggatcgtccacctgggtgtcggcggttttcatagatctcatttagcactctacatgaatcgcttgatgcaaaatcatggcacaaaagattggtcaatatgtggtgtaggtctgatgagatttgacgcacctatgcgtgatgccttgcagagccaagactgtttgtacacattgatggagcgcggaatagaaaaaaccacaacccaagttattggttccatcacttcctacatgtacgctcctgagaaccctagagctgttattgagaagatggcacatccagatacc…	1515	MTKTDQKTAVALNNQAIQDWNIPDIEVPTYPRKAVKEGIVHLGVGGFHRSHLALYMNRLMQNHGTKDWSICGVGLMRFDAPMRDALQSQDCLYTLMERGIEKTTTQVIGSITSYMYAPENPRAVIEKMAHPDTRIVSLTVTESGYYHSEATSSLQTDDPAIINDLKDSKHPSTIYGYLYEALSIRHKKGSRPFTIMSCDNMPENGNTLKSMLIAFAKEKDTKLADWIEKNVAAPNAMVDRVTPKTTESDRTYLADVLGVKDKCPVVCEPFIQWVLEDNFTDGRPEWEKVGVQVVSNVGPYELMKLRLLNGAHSEMGYLGYLAGYQYIHEVVTDPIINKYIRVMNREEVIPLLPKIEGVDFNEYSLSVLERFSNPAIKDQVARICLMGSGKMPKYVLPSI…	504	TmicMAN2	mannitol dehydrogenase	MAN2/YNR073C	Sc_EC1118_chr15-cluster.g51.t1	23-EC1118_1O4_6546g	WP_099701194.1 mannitol dehydrogenase family protein [Chroococcales cyanobacterium IPPAS B-1203]
Cluster_40	atgtccggcatagtttctgtaacagatagtacaagtgggcgacttgatgttaacgagaggtcgggggttaaagcaagaaatgatgctggtgaaaaagacttggtatcagttaatgacggccttcgacaagtcccaacttctatatcgtcttgtaatggggaaaaaatcatcaagactagaggtgtcacaagaattgaggttgttagagaaagaatgagcaccaaagtcacatggattctcggactttctatttttctaacttcatgggttgctgctttagacgccacaaccacgtataattaccaaccttacgctacttcctcgtttaacaggcactccatgctgtctacgttaactattgcgaattctgtgatcggcgcagtctgtaagcctttcatt…	1911	MSGIVSVTDSTSGRLDVNERSGVKARNDAGEKDLVSVNDGLRQVPTSISSCNGEKIIKTRGVTRIEVVRERMSTKVTWILGLSIFLTSWVAALDATTTYNYQPYATSSFNRHSMLSTLTIANSVIGAVCKPFIAKISDLSSRPVTYFVVLVLYVIGFVITACSPTIAAYVIGSVFIAIGQSGISLMNMVIIADTTTLKWRSFFTSLLSVPYLVTTWISGYIVEDIINSNWRWGYGMFAIITPVALTPAILVMAYLEHQANKTGEIPVGSDPLAKKKVEVTESHISGFKQYLELLKASLIEIDAFGLILLGFAFSLILLPCSLYSYAEGGWNNPSMIAMEVVGGIFLITYVVFEVFFAPFPLLPKRVLMNRTFICCVIIDFIYQMAGYFSLLFFTSYTFV…	636	ScerSIT2	siderophore-iron chelate transporter	SIT1/YEL065W	Sc_JAY291_chr6L-cluster.g27.t1	45-PUT_IRON_TRASP-R.14849-	WP_100064809.1 MFS transporter [Stenotrophomonas maltophilia]
Cluster_67	atggcatttaataaagtcactttactattaaaatggtttggagatattaggaacaaatgtcaaaaatctcgatatcagttgaacgttaatgttgggttgatttttttgggttgtacgtttgatctgttaaatgtggcaagtatgatctcacttatagatgatctggcaaaaacatacaacatctcctacacaacggcctcatggtctttaacgtcctacgctgtcacttttgctggttttattgcatgtatgggtcgactcggtgatattgtaggaaattctgtactgtttactatcagttgttcccttttcgccattttgtcacttctttgtgcagttatgcccaacttcccagcgtttgctgttttcagggccatacaaggcatctgtgcagcaggt…	1635	MAFNKVTLLLKWFGDIRNKCQKSRYQLNVNVGLIFLGCTFDLLNVASMISLIDDLAKTYNISYTTASWSLTSYAVTFAGFIACMGRLGDIVGNSVLFTISCSLFAILSLLCAVMPNFPAFAVFRAIQGICAAGLVPCAYALIPILAPKEKVQTYFSIVSCGFSSTIGLGLIIGGAFAATKIGYRGIFYLTFAVMSVISIVAFFFTYDVERLNKKPEKDQVQTSVKSLDFIGSLIFVAGSILIVVGLTEGGESWNRPVTYVTLIIGIILFFGFFVWNCTYAKIVRGIRCVGIDTSKYFEKVQLLIPVDVLFMKNFIPIVLAFALNNACLFSCLYIIDQYSQYAERDSPLLAGVKLVPLIICMVIGNALCAFESTKLKPRVGVALGFFLALAGSVILIQLH…	544	ScerAMF2	low affinity NH4+ transporter	AMF1/YOR378W	Sc_JAY291_chr6L-cluster.g29.t1	790-augustus_masked-AMH_5-6637	WP_161785184.1 MFS transporter [Stenotrophomonas maltophilia]
Cluster_62	atgtctgaagttggcgatatgtctaccattagccaagataaggtgaagtcgaaggtctatgaaacaaatattgatgagcgtgatgttggaagtgtggaagagacggtaaagcaaggtgttcttcacaatgatagaacaaagctaaagcaagggcttaaagaacgtcatatcaaaatgttgacacttgttggtgtatttggtacaggactgtttctgtcttctggtggtacattaaaaaaaactgggcctgttggcttgctaattgcatatctctttgttggtattgtcgtaggctgtaaccaaattgcaatagccgaggttgcctctttcatgccagccactggggcaaccattaggcatgctgagcaattcatagacgagtcagttggttttacattt…	1674	MSEVGDMSTISQDKVKSKVYETNIDERDVGSVEETVKQGVLHNDRTKLKQGLKERHIKMLTLVGVFGTGLFLSSGGTLKKTGPVGLLIAYLFVGIVVGCNQIAIAEVASFMPATGATIRHAEQFIDESVGFTFGWISTYSSLMPGELSATAVIMTYWTDVSPAIFITVFGVLFVATNIYTIRFYGEIEYIFGWLKVLLIVILIVSGLVIDLGGTKGQERLGFHYWRDPGPFANYLVGGHIGKFVGFWAAISSVVYSYSGIQNIAILAGETKNSRHAIFHGAKNVFLRIIVLYLVTVFILTLIVPYNDKLIATGTGTARSSPFVIAMNRAGIKVLPHIVNALILTSAWSAGNLAIIEGSRNLFCLATKNQAPKIFLRTSKRGIPYVGVIFISSFLPLAYM…	557	ScerDIP7	dicarboxylic amino acid permease	DIP5/YPL265W	Sp_unk_tyrosine-permease.g41.t1	44-PUT_AA_TRASP-R.14848-	WP_100064818.1 amino acid permease [Stenotrophomonas maltophilia]
Cluster_268	atgggccacttagcgatccttttcagtattatcgctgtatggaatatagctacagctgttgcatcgagcgacagcatttaccttaagggacacagagtaggacaggatatcgacagtctatacagagtgtacgataatgttactatgtaccctgtcactttcaatgagtggttaaatgatctaactgggatgaatgacttggcaacaaataacgcgacaatattaaaacgtgacagtagcgatgtttcttgcgttaatgaaacatgccaatacgtggattaccacgtggatgacgaaggagttataactatagacatatctacgtatcgtatccctgtcgaatgggataatggttctgcaggcaacgcatcatatggagtctcaaagcgtgatacaaaa…	891	MGHLAILFSIIAVWNIATAVASSDSIYLKGHRVGQDIDSLYRVYDNVTMYPVTFNEWLNDLTGMNDLATNNATILKRDSSDVSCVNETCQYVDYHVDDEGVITIDISTYRIPVEWDNGSAGNASYGVSKRDTKYETFCKKKICGINVSGFCNAYDFAVPAFDFGGNVYNLVSGITDRIKEATKRDKTECLGYELDHVRIDPAVDWSIFISTWKQGSANCDTQASADSLKCAAQKALESEHNHQKTAFCIHLDNGGSFNLDIRLISELSFSKYNPWALPCPKDKGSNSWQVVSDCFQ	296	ScerKHS2 or ScerKIT1	killer toxin	YER076C	Sc_unk_killertoxin.g31.t1	1606-snap_masked-BBM_6-7244	WP_152609538.1 hypothetical protein [Stenotrophomonas maltophilia]
Cluster_43	atggaagaaaaaatgaatgcacttgaggctgaatgctgtcgtttgaggagcatccaaagaggacatgattgctcaagtcatccgggcaaacatatggaaaaccttattgattctaatcacttcttcccaacaatgaagccatcagctgattcctcgaactgtaccacagacgagctgatgctaggatcgctggaaattaagccaaaggttcctggcaattcctcttgccaacggttcgtgggagcactacggtggcatttaatcaggaatgcatctggacacgattctgcaggaggggttgctgaatgtttgaaatacaatgtcaatgaagggagggaaagtcttacaaaaaggctatatttggatgatcaagaaagaggtgataatcagaaagctatc…	1881	MEEKMNALEAECCRLRSIQRGHDCSSHPGKHMENLIDSNHFFPTMKPSADSSNCTTDELMLGSLEIKPKVPGNSSCQRFVGALRWHLIRNASGHDSAGGVAECLKYNVNEGRESLTKRLYLDDQERGDNQKAILPERAYASELIHRVYQFFAKEYGLFSITEFHVRLEETYRDVQSQDPSWLAYLMVTFAVGEQYTNDAAGVGIKKVPGRSFFSTALTLFHEPIEEPTLDTVRTLLLFAIYSQGWNRVNSGFTYTGLALSTAIMLGMHREVSNVGRPKAEQDARKKVWWTAFFMDILWATRLGLPPHFNVDYMDLDVPDKNISNEDGFDPKILIANTKLALHIGSVMKKVYVTSGDNDFITNIVDSLKQLELFRDSLDPELRVLPDIIESNRSIAVLTL…	626	TmicPUT3	transcriptional activator of proline genes	PUT3/YKL015W	Sc_EC1118_chr15-cluster.g45.t1	18-EC1118_1O4_6480g	WP_146231994.1 fungal specific transcription factor domain-containing protein, partial [Pseudomonas syringae]
Cluster_51	atgtcctctttggctaaagaattattagtggacccttggcgcagattgaaatgggggtttattccggtgagaagagaggttacagatcttgatgctggtgaagcaaaggaactggtcccatcagaagtcgaaaaagaagaaggtacgtccttagaattatctggagaccgcacaagttccgctgatggtgaacttaccaaagaagagttcagggagaccaaaaaaaacttggatacggcaagcacagatatttccgagtatgaatacaaagatgaagctaataggaaatggtacaaattttttgacgagcaagagtatcgtatcaaaaaatcccaagcttccaataataaatggtacagctggttcaatgcaggaacatcaactaaagaaaaaaaattg…	1779	MSSLAKELLVDPWRRLKWGFIPVRREVTDLDAGEAKELVPSEVEKEEGTSLELSGDRTSSADGELTKEEFRETKKNLDTASTDISEYEYKDEANRKWYKFFDEQEYRIKKSQASNNKWYSWFNAGTSTKEKKLLLKLDVLLAFYSCLAYWVKYLDTVNLNNAYVSGMQEELKFKGNDLVHTQVMFTVGNIIFQIPFLFLLNRVPLNYLLPVLDLCWSLLTVGEAYVNNVPHLKAIRFFVGAFEAPAYLAYQYLFGCFYKHDEMVRRSAFYYLGQYIGILSAGGIQSAVYSSLNGRNGMSGWRWNFIIDAIISVAVGIIGFYSLPGDPYNCYSIFLTDDEIRLARKRLKENNTEKSDFSAKIFDIKVWKRIIFDWKIYVLTLWNIFCWNNNNVSSGAYLL…	592	TmicSEO1	allantoate transporter	SEO1/YAL067C	Sc_EC1118_chr15-cluster.g46.t1	19-EC1118_1O4_6491g	WP_060106000.1 MFS transporter [Burkholderia territorii]
Cluster_54	atgtcaaaacttgtccctatcgctagtcctaacctatcgatgatgacatcgagggcctacgatgaggcgaagaaagaaaaaggatctcaagggaccattgatcatgagaaaggagaatatgttgacatatccggccgtgagatcatttccagtgagagcgagaagcatggacgccaactaccactgcaggcttatgttcactacgctgagatccagcgtgaattcgagagagaaagagatgaagatggcctgtatgctgttcagagagaacagatgtatacagaccctcacagcaatgtctcaccatcgaagcttgattcacagagaatgctgcgcatagctaaggcatattccgtgttctttttaatcactaccgatattctgggcccatctaatgct…	1752	MSKLVPIASPNLSMMTSRAYDEAKKEKGSQGTIDHEKGEYVDISGREIISSESEKHGRQLPLQAYVHYAEIQREFERERDEDGLYAVQREQMYTDPHSNVSPSKLDSQRMLRIAKAYSVFFLITTDILGPSNAPYAVAQMGWVPGVILYVIFGVAAAFGGWLLNFCFCKVDSNNYPIRTFSDLAARVVVPWFRYPFGLLQFIQMILNCGLLLLSTAQSVSQMLVVNRGGDHFCFTVDILVWGLLCMIMGQIRSLGRFAHIANSAVWMNIAICIITMVGVAVGGPYYGIFEQYGQGAPYFQPSSYIPLPIKHYAIVPGNISDKIAGMNNMVFAWGGATIFCEVMAEMKRPMDFWKGMLCAQSLILVVYLFYGLFVYAYNGQFSYVTANMAIGSIGLQNAG…	583	TmicFOT3	oligopeptide transporter	no match	Sc_EC1118_chr15-cluster.g47.t1	20-EC1118_1O4_6502g_NumOfGenes_2	WP_154643907.1 hypothetical protein, partial [Bacillus cereus]
Cluster_307	atggaacccatatcttctggatcctcacttcaaagcaatatgagagaaacagtacaatctcaaaatgcggaaatacccccacaaatgtcgaatgaaaacaaaaataaacctagctgcgaacactttgagtctgtaggtgaatatatcatggttgggggcagactttttaaaaagagtgacacgaatacatatttggaagacctaggacctggaacgcctgtagagcaaccaggacaagttggtttcgccaatccactcccactagggttagcttctttctcatttatgtgcttaacattagggttggtcaatgcaagagtgcgcggggtcaccaacctttatttattgaacgcatcctttatctttggtggggctgttgttttgctttcgggacttctc…	828	MEPISSGSSLQSNMRETVQSQNAEIPPQMSNENKNKPSCEHFESVGEYIMVGGRLFKKSDTNTYLEDLGPGTPVEQPGQVGFANPLPLGLASFSFMCLTLGLVNARVRGVTNLYLLNASFIFGGAVVLLSGLLSFCVGDTFCMTVFGSFGGFWISWGCLNLEQFGVTKAYADDPQALQNVLGFYLAGWTVFNFLVMVCSMKSTWGIFLLLLFLDLTFLMLCIGSFTQSTNVSMAGGYFGILSSCCGWYSLYCSIANKDSSYVPLIAYPMPGSQIV	275	ScerATO4	ammonium transporter	ATO3/YDR384C	Sc_RM11-1a_asparticprotease-cluster.g44.t1	87-augustus_masked-125-YCE	WP_161785180.1 hypothetical protein [Stenotrophomonas maltophilia]
Cluster_72	atgcagctgtttccttttctaccgttggctttatctttggcccattccctcgctgtttctggttcttctgtaagttcttatgtccagtttccggtccaaaagttggcaagcattccaaatatagcctcgcagtatacatctggtatttttaagagaggcgaggcttctaattccacattggtacatgaaataggtctgtatgctgtcaaaatggagattggaactcctccccaaaccgtgtatcttcaattggataccggctcttcagatatgtatgttaatgacgctgatagcgcctactgcgaattgttgtctgatgggtcagactacgtctcaactgataattacgagctcacggcaacattcagcgagcttccttctagcacggtctcggcagaa…	1599	MQLFPFLPLALSLAHSLAVSGSSVSSYVQFPVQKLASIPNIASQYTSGIFKRGEASNSTLVHEIGLYAVKMEIGTPPQTVYLQLDTGSSDMYVNDADSAYCELLSDGSDYVSTDNYELTATFSELPSSTVSAEAYNTLCSYWGAFSPSNSSTFKYNDTFFDETYGDGTYYEGTYGTDVVSLGDITLKSFSFGVANNTENQNGILGISLPAGEYTDALENAYNITPFEYRNFPMALKSYGKIEKMAYSLFLNEPEAHFGSILFGAVDKNKYSGQLYTLPMLQAFNTLDSLGPGMFVTAQSVAISDGFSGNKTVSEIQFPVLFDSGTTYSTLPTEIADSIGKFFDGKYSSDDQGYIADCSKMNNTLLSIDFGGFNISANISNFVTRTKDHCLLNIEATDSG…	532	ScerYPS8	aspartic protease	YPS6/YIR039C	Sc_RM11-1a_asparticprotease-cluster.g42.t1	89-augustus_masked-125-YCE	WP_100064799.1 hypothetical protein [Stenotrophomonas maltophilia]
Cluster_474	atggtcagtgctcaatctgattttattcaggcagagttacataacataaataatagcgtgactactgatagtgagtttagctttcacgacttcgagaatgatatcggcaatacactaccttatagaaaacagttagtgtctggtcacattattgagtacgactccgactcaggctttagtattactcacccagacattatcggtgagattaaagtagatgatgtgctccaggcatacaaagaggcttttaagagtaattttagtgcgtacacgacctatatcagtgctaactacttagtacaattctcaccatggcaatcaaacatttttaagaagctgaaccacacggcacaggttgaaaatacaaatgtgacggaaattactggcggcactgacgct…	666	MVSAQSDFIQAELHNINNSVTTDSEFSFHDFENDIGNTLPYRKQLVSGHIIEYDSDSGFSITHPDIIGEIKVDDVLQAYKEAFKSNFSAYTTYISANYLVQFSPWQSNIFKKLNHTAQVENTNVTEITGGTDALARRGQYRCHNNDEQANCGQGFASGNKIKSAHNCKNAGGKGYSCTFPQAGGSYGTCCYKINAAQSCNYEGGGCLTGNPGNTCGSGCMS	221	Spar unknown	unknown	no match	Sc_EC1118_1M36-cluster.g87.t1	1107-augustus_masked-AFA_4-7928
Cluster_50	atggagctcagattggcagaccatcaagtagttatgagaatcaaagacgttgtgttattagggctatcattgacatcagtggaagccacgccagttaaaaaaatatggaaacggtttttagccagtataccaagtgaaacccaaacagtaaacacgactacttttgtatatcctcaaacgcagtcaggcgaactattcccgatggatatgtgtaaaggtattacgttagaagatgccacgatagaccaattacagggttactttgataaaggtctccttacgtcagaggatgttgtgcgctgctacctggaccggtatttccaactgaattcgtatgtcaatggtatattgcaggtcaatcctgatgctatttcaattgctcaggagagggatcgtgag…	1785	MELRLADHQVVMRIKDVVLLGLSLTSVEATPVKKIWKRFLASIPSETQTVNTTTFVYPQTQSGELFPMDMCKGITLEDATIDQLQGYFDKGLLTSEDVVRCYLDRYFQLNSYVNGILQVNPDAISIAQERDRERAAGVVRSPLHGIPFLVKDNYATKDKMDTTCGSWMLLGSVVPRDAHVVSKLRDAGAVLFGHSTLSEWADMRSSDYSEGYSARGGQARCPFNLTTNPGGSSSGSASSVAANMIMFSLGTETDGSIIDPAMRNGVVGFKPTVGLTSRSGVIPESEHQDSTGPMARTVRDAIYAFQYMWGVDEKDVYTLNQTGKVPDDGDYLKYLTDKSALKGARFGLPWKKLWSYAKTDEIPRLLEVIKVIEDAGATIYNNTDFGNLDVISDNGWDWD…	594	ScerHER3 or ScerAMD4	amidotransferase	HER2/YMR293C	Sc_RM11-1a_asparticprotease-cluster.g43.t1	88-augustus_masked-125-YCE	WP_161785179.1 hypothetical protein [Stenotrophomonas maltophilia]
Cluster_126	atggaacatatacctgtaactccatttcttctaaaccaactaaaaacaaaattctattgggactactcgattggccctgtttcagactacttcacgtgtggtcgtcaacccccagagaaggatttactacctctcgaggatttctatgtcaactgcagcactgactctttggttccagtagatctatggcaagcttgcgtggatccacagagtccagttaatgtttctgtgacggacaaattgctaacgaagacttttaatcaactgctggccaatctaatgaacgcagaggaacggacgagtgatagtactttggctaccataatgatgctagctgccttcgatattttttttagtgataaaaggcggaagtggagggcacatgtgtatggagcagga…	1263	MEHIPVTPFLLNQLKTKFYWDYSIGPVSDYFTCGRQPPEKDLLPLEDFYVNCSTDSLVPVDLWQACVDPQSPVNVSVTDKLLTKTFNQLLANLMNAEERTSDSTLATIMMLAAFDIFFSDKRRKWRAHVYGAGRLIMERLCDSGSNMLTISDEGESNDLFFITRWFSYVDIIGSLSSTSKVITSEKLRAIKYKFEKMTDQENWSRRRINLKDIEAGTGLEAKVLSYLADVSWLIREREQRQDANGGEITQKLLSQVLELDYEINAHLNESERERDEIFKAYYSQGRPEIHKGYRILRATNLIFGLTGSFQLKRRVLNLPQNSRIIEDSLVKITKLVDESIPLVSSSTSCIIFCLFCCGCELLSDSMVKYRPVYMKRIDSLNRKGVSSAAMAKRIMEKCW…	420	wine circle ZbaiFTF1	fungal transcription factor	no match	Sc_QA23_chr12-circle.g34.t1	16-EC1118_1N26_0045g
Cluster_2	atgactataaccagtgctaaaaatcaaatacgtattgccattgatagggggggaacatttacagattgtattggtaaccccgggactggtaaaattgaggatgatgtattcatcaagttgctgtcagtggatcccaagaactacccagatgcacctttggaaggcattagaaggttgttagagatttttgaaaacaggaaaatacctaggggtacccccttagatgtctcgagggtgagtagtattaggatgggtactacattggcaactaattgcgcattggaaagaaacggcgagccttgcgcccttgttacaacgaaaggtttcaaagacgtgatggttataggtgaccaaactcggccagatattttcaatttgcacattgagaaacctcggcct…	3864	MTITSAKNQIRIAIDRGGTFTDCIGNPGTGKIEDDVFIKLLSVDPKNYPDAPLEGIRRLLEIFENRKIPRGTPLDVSRVSSIRMGTTLATNCALERNGEPCALVTTKGFKDVMVIGDQTRPDIFNLHIEKPRPLYDVVVEVDERVTLEDFTEDPNHHISEPSTGRKTVYGNSGEVVRILKTPDVSEITRLLQSVYQRGLRSIAIAFLHSYTYPHHEQIVGRIAHKIGFKHVSLSSEVSPMIKHLPRAHSSVADAYLTPVIKKYLQSIQAGLVNTENTNIQFMQSDGGLVEGHRFSGLKSILSGPAGGVVGYSRTCYNDNNRIPLIGFDMGGTSTDVSRFGEGKLEHVFETTTAGIVIQSPQLNVNTVAAGGSSRLFWENGLFRVGPDSATADPGPTAYR…	1287	wine circle ZbaiOXP1	5-oxoprolinase	OXP1/YKL215C	Sc_QA23_chr12-circle.g39.t1	13-EC1118_1N26_0012g	WP_155305478.1 hydantoinase B/oxoprolinase family protein [Desulfosarcina widdelii]
Cluster_37	atgagtgacaaaaaatctaagaaggcttgtgaagtttgcaaaagacgaaaaaagagatgttccggaggtcggccatgcgactactgcatcaagatcgacaagcaactagcttgcacatatcgtgtcaaagtatcctctaaaacagtcaaggttacggaaaagtatcttgttaatttaaagtccaaaattaaagacttggagcttcaacttgccacacgatccaattgccatccaaatgatgtgtctactaatgacaacccgttagttagcagtgaagatgatgaagaggatcgggacgggatggacgatccatcagaaggtaataattactatcgtttgggaaattcagcttgtggcaagttcttgttaagaattaaggactcgctagggaaatcatgt…	1962	MSDKKSKKACEVCKRRKKRCSGGRPCDYCIKIDKQLACTYRVKVSSKTVKVTEKYLVNLKSKIKDLELQLATRSNCHPNDVSTNDNPLVSSEDDEEDRDGMDDPSEGNNYYRLGNSACGKFLLRIKDSLGKSCQLRGDVRPSVIETISLETSPNMALIEQIVRENCPSPSEAKNWILAASNVIGADYMYIEPDYEKSVLDELIWTSDSHNADFVKYATEVTRFFTYLALGCLFNKDRSPEKTGSKFPGLQYFETALRLQSELLKVYDMMANTSLVQSFLYVAYYALSLDKPEFAYLTIGSAIRMVFTLNYHKKTTTFTENRVFWLCFVYDRLVSVRFGFPLMINELDIDVSLLNEPTISSQETLIDSCHFNWQVKLANIITQTLRKIYTRNSFSFIHNC…	653	wine circle ZbaiZTF1	zinc cluster transcription factor	PUT3/YKL015W	Sc_QA23_chr12-circle.g40.t1	17-EC1118_1N26_0056g
Cluster_89	atgtcagacagtttacctaaatctgacaatatccagaaggttattgcattagaagatttttctaaaatgaaagttaaggatgctggtgaagaaagtgtcgtctcggtggctgtggactcggagttggtagaagatttatacattgatgagcaagaggaaaaggcacttgtcaaaaaattagatttccggctcctgcccatgctggcattcatgtatttcctgtcgtcattggataggtccaatattggtaacgcctacacttctggaatgaaggaggacttaaatctcactagtagacagtactccaattgtgtttctgttttctattcaacttacctggcagctgagttgccagctgtattagttttaaaaagagccaatgtgaagtactatatgtcc…	1512	MSDSLPKSDNIQKVIALEDFSKMKVKDAGEESVVSVAVDSELVEDLYIDEQEEKALVKKLDFRLLPMLAFMYFLSSLDRSNIGNAYTSGMKEDLNLTSRQYSNCVSVFYSTYLAAELPAVLVLKRANVKYYMSFLVFSWSIITLSSGFVRSHKSLLALRVLLGTFEGGFFPAMTLIISIVYKPQEQAKRIAFFFGSAALSGAFGGLIATGLSSVKNGGGLEGWRWLYIIEGLISVCASVWLFFGLPAKFEVLPFLNERECHLMSIRSKQRTQYMGSTEKFSWSCVKDAFLDFKTYLSFTIQFCQDTIMYGFSTFLTAILKMGLGFSSMQAQYLSVPVYILAGVVFLISAFLSDRFKMRGPIFFCYNLLGIVGYILLLSVGNDAVKYFACYLITFSLYTG…	503	wine circle ZbaiTNA1	high affinity nicotinic acid plasma membrane permease	TNA1/YGR260W	Sc_QA23_chr12-circle.g37.t1	14-EC1118_1N26_0023g	WP_168813157.1 MFS transporter [Rhizobium sp. P38BS-XIX]
Cluster_145	atgcatccaaataaagtactcttcttagtctctgccctattgttcgaaagggcagccggttgtgaatcgaacgagggatcgaacggaggttggggaagtggatggggaggatggaaaggtggatggggaagtggatggaagggcggatggggtactggatcgaaaggtggatcaaaaggtggctcaaaaggtggatcaatatataatgttgctccacactgtcccaatttagactttggatggcgtgcagatgagtgtgaccggatgaacttctcaatggacctattggctgtagattggatagaatccgagacttacggtgttactgttaaggtacagggtgctgaaagcattgactggaagtacctctcctccttgaaactgacaggtattgacggt…	1182	MHPNKVLFLVSALLFERAAGCESNEGSNGGWGSGWGGWKGGWGSGWKGGWGTGSKGGSKGGSKGGSIYNVAPHCPNLDFGWRADECDRMNFSMDLLAVDWIESETYGVTVKVQGAESIDWKYLSSLKLTGIDGPQSCVEVTKSNKDCSINSATEFTVSFPVYAQKIENEPCQVLMPSFQIEYEFLKGEAQQYSEGWKWGETCFNLESGCQHQSSSSKANCDFPLWHWNCGHIPGCPSSSSSTSTASGSSTTWTPSTSETPCTETPSGSSTSSSWASLSSETPCTETPSGSGSWASSSTETPCTETPGSSSSWTSSNTETPCTETPGSSSSWASSSSETPCTECEQGSTSSTYWASSSSTYWESSSSTYWVSSGTTTLCTECAQTSDVTPPCTE	393	wine circle ZbaiFLO11	GPI-anchored cell surface glycoprotein (flocculin)	FLO11/YIR019C	Sc_QA23_chr12-circle.g35.t1	15-EC1118_1N26_0034g	WP_143536416.1 hypothetical protein, partial [Rothia sp. Olga]
Cluster_450	atggatgcggaatccatcgaatggaaactaactgcaaatttacgtaatggacctactttttttcaaccgttagccgactctattgaaccattacagttcaaacttatcggatcggatacagtggcaactgcatttcctgtatttgacaccaaatatataccggactcactcattaactatctttttaaattgtttaatttggaaattgaaagtggcaagacttatccacaattgcacagtttgacaaaacaggaattcttaaattattggtttcattcattcgctgtcgttgttttgcaaaccgatgagaaatttattcaagataatcaagactggaattcagttctcttgggcacattctacatcaagcccaactatgctccgcgttgctcgcataat…	690	MDAESIEWKLTANLRNGPTFFQPLADSIEPLQFKLIGSDTVATAFPVFDTKYIPDSLINYLFKLFNLEIESGKTYPQLHSLTKQEFLNYWFHSFAVVVLQTDEKFIQDNQDWNSVLLGTFYIKPNYAPRCSHNCNAGFLVNGAHRGQKVGYRLAQVYLNWAPLLGYKYSIFNLVFVTNQASWKIWDKLNFQRIGLVPHAGILNGFSEPVDAIIYGKDLTKIEPEFLSME	229	ScerMPR1#	L-azetidine-2-carboxylic acid acetyltransferase	SPT10/YJL127C	Sc_1278b_MPR1.g88.t1	48-MPR1-R.14847-	WP_152609523.1 GNAT family N-acetyltransferase [Stenotrophomonas maltophilia]
Cluster_1155	atgaaactcattcatgtattaggggaagaagtgtatagagatctaatgaagtgggaagatgaatatgagacctgctgtattgcttatgaatatacttctgatggaaatccatatggccttcttgctaaggccgtagatgaaagtgatgttgtcattgctgaaaaaaccgtgtacggtaaataccccattcgcccttggctaaaagcatttggagcacaacatgatgaatgggcaaatcagttaaaagcacagggtattacgccagatcaatataatgtaggatatacctcgtgtccaagggaatctcctttcgaatga	318	MKLIHVLGEEVYRDLMKWEDEYETCCIAYEYTSDGNPYGLLAKAVDESDVVIAEKTVYGKYPIRPWLKAFGAQHDEWANQLKAQGITPDQYNVGYTSCPRESPFE	105	unknown	unknown	no match	Sc_EC1118_1M36-cluster.g86.t1	1663-snap_masked-CMG_6-37743	WP_152609543.1 hypothetical protein [Stenotrophomonas maltophilia]
Cluster_159	atgaatggcgagagactgcttgcttgtattaagcaatgtattatgcagcacttccaacctatggtgtacgatgaaagtaggtgtgtaatcgagacgacaagggggacttttccagttcctgacaattataagaaatacaaaacgttagcatttgcatttgttggacatgtactgaatacagacgacacaccggtaattgaaaaagaactggattggcctgatcctgcactagtgtacaatacaattgtcgatcgaatcataaatcacccagaattatcacagtttatatcggttgcatttattagtcagttaaaggccaccatcggagagggtttagatattaatgtaaaaggcacgctaaaccgcaggggaaagggtatcagaaggcctaaaggcgta…	1122	MNGERLLACIKQCIMQHFQPMVYDESRCVIETTRGTFPVPDNYKKYKTLAFAFVGHVLNTDDTPVIEKELDWPDPALVYNTIVDRIINHPELSQFISVAFISQLKATIGEGLDINVKGTLNRRGKGIRRPKGVFFRYMESPFVNTKVTAFFSYLRDYNKIASEYHNNTKFILTFSCQAYWASGPNFSALKNVIRCSIIHEYISKFVEREQDKGHIGDQELPPEEDPSRELNNVQHEVNSLTEQDAEADEGLWGEIDSLCEKWQSEAEDQTEAEIIADRIIGNSQRMANLKIRRTKFKSVLYHILKELIQSQGTVKVYRGSSFSHDSIKISLHYEEQHITAVWVYLTVKFEEHWKPVDVEVEFRCKFKERKVDG	373	two micron ScREP1	two micron plasmid maintenance	AIM22/YL046W	Sc_unk_2micron.g2.t1	7838-R0020C	WP_074098180.1 MULTISPECIES: hypothetical protein [Bacteria]
Cluster_267	atggacgacattgaaacagccaagaatctgacggtaaaagcacgtacagcttatagcgtctgggatgtatgtcggctgtttattgaaatgattgctcctgatgtagatattgatatagagagtaaacgtaagtctgatgagctactctttccaggatatgtcataaggcccatggaatctctcacaaccggtaggccgtatggtcttgattctagcgcagaagattccagcgtatcttctgactccagtgctgaggtaattttgcctgctgcgaagatggttaaggaaaggtttgattcgattggaaatggtatgctctcttcacaagaagcaagtcaggctgccatagatttgatgctacagaataacaagctgttagacaatagaaagcaactatac…	891	MDDIETAKNLTVKARTAYSVWDVCRLFIEMIAPDVDIDIESKRKSDELLFPGYVIRPMESLTTGRPYGLDSSAEDSSVSSDSSAEVILPAAKMVKERFDSIGNGMLSSQEASQAAIDLMLQNNKLLDNRKQLYKSIAIIIGRLPEKDKKRATEMLMRKMDCTQLLVPPAPTEEDVMKLVSVVTQLLTLVPPDRQAALIGDLFIPESLKDIFNSFNELAAENRLQQKKSELEGRTEVNHANTNEEVPSRRTRSRDTNARGAYKLQNTITEGPKAVPTKKRRVATRVRGRKSRNTSRV	296	two micron ScREP2	two micron plasmid maintenance	AUS1/YOR011W	Sc_unk_2micron.g3.t1	7840-R0040C_NumOfGenes_2	WP_022618806.1 MULTISPECIES: hypothetical protein [Bacteria]
Cluster_78	atgtccacggaaaacgtaacaaattcacagacctcgaccataggaggctccgcccaggatgtcggtaacttcatcgaaacctcaagtcccgatactgaagtagccacacccgtaggtaaggcatcattcttagacatggaagatatggaaaggagtccacaggtagagattgaagcacccaaaagaagtcttgcgtactgggcctttataatatctctttgcttcccgatcgcattaggggggcttttgcctggttgggatagtggaattacagccgggttcattaatatgccaaactttaaggaaaactttggctcttacagccactccactggagagtattatctcagtaatgtcagaatgggattgttggttgctatttttagtgttggttgcgcg…	1563	MSTENVTNSQTSTIGGSAQDVGNFIETSSPDTEVATPVGKASFLDMEDMERSPQVEIEAPKRSLAYWAFIISLCFPIALGGLLPGWDSGITAGFINMPNFKENFGSYSHSTGEYYLSNVRMGLLVAIFSVGCALGGILLAKLGDIFGRRLAIMMVVLIYVVGAIIQISATGKWYQYFVGKIIYGLGCGGCSVLCPMLLSEIAPKDLRGALISMYQLMVTFGIFLGYCVVYNTRHYDSTAQWRVPLGLCFAWAIIICVGMFLIPESPRYLAQCGRVEEARRAVARLSRLPVDDKFVENEIDLILEGIESQKKAGEASFKDLFSIKTKVLQRLITGILVQTFLQLTGENYFFFYGTTIFKSVGLTDGFETSVVIGTVNFFSTIVAVFVVDKLGRRKCLMTG…	520	TmicHXT13	hexose transporter	HXT13/YEL069C	Sc_EC1118_chr15-cluster.g52.t1	24-EC1118_1O4_6557g	WP_069694633.1 sugar porter family MFS transporter [Arthrobacter sp. D4]
Cluster_79	atgggttacgatattgccaactacgaaaaggtctggccaacatatggtacgaatgaagactgctttgccttgatcgaaaagacacataagcttggtatgaaattcatcaccgacttggtcatcaatcactgttccagcgaacatgaatggttcaaagagagcagatcctcgaagaccaatccgaagcgtgactggttcttctggagacctcctaagggttatgacgccgaaggcaagccaattcctccaaataattggaagtcctattttggtggttccgcatggaccttcgatgaaaagacacaagaattctacttgcgtttgttttgctccactcaacctgatttgaattgggagaatgaagactgtagaaaggcaatctacgaaagtgccgttgga…	1563	MGYDIANYEKVWPTYGTNEDCFALIEKTHKLGMKFITDLVINHCSSEHEWFKESRSSKTNPKRDWFFWRPPKGYDAEGKPIPPNNWKSYFGGSAWTFDEKTQEFYLRLFCSTQPDLNWENEDCRKAIYESAVGYWLDHGVDGFRIDVGSLYSKVVGLPDAPVVDKNSTWQSGDPYALNGPRIHEFHQEMNQFIRNRVKDGREIMTVGEMQHASDETKRLYTSASRHELSELFNFSHTDVGTSPLFRYNLVPFELKDWKIALAELFRYINGTDCWSTIYLENHDQPRSITRFGDDSPKNRVVSGKLLSILLVSLTGTLFIYQGQELGQINFKNWSVEKYEDVEIRNNYRLIKEECGENSEKMKKFLEGIALVSRDHARTPMPWTPNEPNAGFSGPNTKPW…	520	ScerMAL72 truncated	maltase (alpha-glucosidase)	IMA1/YGR287C	Sc_JAY291_chr6L-cluster.g23.t1	4186-YGR287C_NumOfGenes_2	WP_100064817.1 alpha-glucosidase [Stenotrophomonas maltophilia]
Cluster_11	atgctcaatcgctttaataagtttcaagctgctttagctttagccctttattcacaaagtgtactaggtcagtactatccaaatagcactacaattccaagcaacagctcatcatcttctttttcatcaacctcatcaagttccttttctattagtagttctattactcaatcgacttcatcaacccccgatgtttcgagttctctcactcaattaacctcatcttcggatgtttcgagctctattgcttcatcgtcctctcctggttcaggagtgtcaagttctgttactcaatcgagttcaagtggcagtagtccatctggtactggttccacagctactactccgtctggcactacaccatctggtactggttccacagctactacaccatctggc…	2994	MLNRFNKFQAALALALYSQSVLGQYYPNSTTIPSNSSSSSFSSTSSSSFSISSSITQSTSSTPDVSSSLTQLTSSSDVSSSIASSSSPGSGVSSSVTQSSSSGSSPSGTGSTATTPSGTTPSGTGSTATTPSGTTPSGTGSTATTPSGTTPSGTGSTATTPSGTTPSGTGSTATTPSGTTPSGTGSTATGPSGTGSTATTPSGTTPSGTGSTATTPSGTGSTATGPSGTGSTATTPSGSVTGSLSSITSSASSASATASNSLSSSDGTIYLPSTTISGDLTLTGSVIATEAVEIAAGGKLTLLDGDKYVFSADLIVHGDLSVEKSKPTYPGTEFDITGENFDVSGTFNAEEPAASSASTYSFTPGSFINSGGISLSLSASPKGEVTFSPYSNSGTFTLS…	997	ScerHPF3	haze-protective mannoprotein	HPF1/YOL155C	Sc_K7_AWA1.g89.t1	768-augustus_masked-CAR_3-5886	WP_161785186.1 hypothetical protein [Stenotrophomonas maltophilia]
Cluster_15	atgctcaatcgctttaataagtttcaagctgctttagctttagccctttattcacaaagtgtactaggtcagtactatccaaatagcactacaattccaagcaacagctcatcatcttctttttcatcaacctcatcaagttccttttctattagtagttctattactcaatcgacttcatcaacccccgatgtttcgagttctctcactcaattaacctcatcttcggatgtttcgagctctattgcttcatcgtcctctcctggttcaggagtgtcaagttctgttactcaatcgagttcaagtggcagtagtccatctggtactggttccacagctactactccgtctggcactactccatctggtactggttccacagctactggcccatctggc…	2859	MLNRFNKFQAALALALYSQSVLGQYYPNSTTIPSNSSSSSFSSTSSSSFSISSSITQSTSSTPDVSSSLTQLTSSSDVSSSIASSSSPGSGVSSSVTQSSSSGSSPSGTGSTATTPSGTTPSGTGSTATGPSGTGSTATTPSGTTPSGTGSTATTPSGTGSTATTPSGTTPSGTGSTATGPSGTGSTATTPSGSVTGSLSSITSSASSASATASNSLSSSDGTIYLPSTTISGDLTLTGSVIATEAVEIAAGGKLTLLDGDKYVFSADLIVHGDLSVEKSKPTYPGTEFDITGENFDVSGTFNAEEPAASSASTYSFTPGSFINSGGISLSLSASPKGEVTFSPYSNSGTFTLSNSNINGGSVSGLQRRAESAGSVNNGEINLDNGSTYVIVEPVSGSG…	952	ScerHPF4	haze-protective mannoprotein	HPF1/YOL155C	Sc_K7_AWA1.g89.t1	768-augustus_masked-CAR_3-5886	WP_161785186.1 hypothetical protein [Stenotrophomonas maltophilia]
Cluster_308	atggagcacatatcttcagcatcctcatttggaggcgatatgaaagaagcagtacagacccaacagggggaggtagcgccacagacgtctaatgaaaacaaaagagcatttagctgcgaacacttcgagtccgctggtgaatacgttctgattgagggccggatcctcagaaagggtgacgcaaacatcttcttagaagacctaactcccgctacacacaaagagctaccaaagcaagttggatttgccaatcctcttccactcgggctggcctctttctcgtttatgtgtttaacattgggtttggttaacgcaagagtgcgcggggtcacaaatctttatttattgaacgcatcctttatttttggtggtgctgttgttttgctatcaggacttctc…	828	MEHISSASSFGGDMKEAVQTQQGEVAPQTSNENKRAFSCEHFESAGEYVLIEGRILRKGDANIFLEDLTPATHKELPKQVGFANPLPLGLASFSFMCLTLGLVNARVRGVTNLYLLNASFIFGGAVVLLSGLLSFCVGDTFCMTVFGSFGGFWISWGCLNIEQFGVTKAYADDPQALQNILGFYLAGWTVFNFLVMVCSMKSTWGIFLLLFFLDLTFLMLCIGSFTQSVNASMAGGYFGILSSCCGWYSLYCSIANKDSSYVPLVAYPMPGSQIV	275	ScerATO5	ammonium transporter	ATO3/YDR384C	Sc_AWRI796_arylalcohol-cluster.g79.t1	348-augustus_masked-779-BSG_4	WP_161785180.1 hypothetical protein [Stenotrophomonas maltophilia]
Cluster_427	atgcaaacaccttcagaaagtaccgataccaaattggatacatccaacgaacctagtgcacatttgattgaggaaaatgtggctcttcctgaggaaatatttcattcgtacttcagttatttgctatatgaaatggctcattgtaaaccggtaatgattacgttcctgcttaacacgtgtttagtcctactgtttctatttttccatgatagccccagtaccatcttattctatatatactcgttactgattttcgttcccatgttaggtgcttttataaaaagatccagggcaccgatccaaaatcaagattttgaggctgagcttctagtggaagtcattaaacgtaaacctgctgtaagggggaaggaatggaggactatcacatacaacatgaac…	711	MQTPSESTDTKLDTSNEPSAHLIEENVALPEEIFHSYFSYLLYEMAHCKPVMITFLLNTCLVLLFLFFHDSPSTILFYIYSLLIFVPMLGAFIKRSRAPIQNQDFEAELLVEVIKRKPAVRGKEWRTITYNMNQYLLGHGLWNTPYYFYGDEQCYVYFLSLIAGVTPKKQTTASIDDIADAQSNVPTTVTPGEDIEPASPSSAPNYRNFLLKAAEIEQQAQNNYWKERYPEMNAVL	236	ScerMST29	integral membrane protein involved in vesicle formation	MST28/YAR033W	Sc_YJM789_chr1R-cluster.g7.t1	775-augustus_masked-CEM_2-7330
Cluster_53	atgagaatcaaaaacgttgtactattagggttgtctttggcatcggttaaagcctcgccaattgaaagattatggaaacggtttttagcgaatgaaccaagtgaaacacaaatggtaaacacaaccacttttgtatatcctcagacgcagtcagttgaactatttccaatgaatatgtgtagaggtattacgttggaagatgctacgatagaccaattgcagggttacttcgataaaggtgttctttcgtcagaggatgttgtgcgctgctatctagaccgctactttcaacttaattcgtatgtcaatggtgtattgcaagtcaatcccgatgctatttcaattgcacaggaaagagatcgcgaacgagcagcaggagttgttagaagtccattgcac…	1752	MRIKNVVLLGLSLASVKASPIERLWKRFLANEPSETQMVNTTTFVYPQTQSVELFPMNMCRGITLEDATIDQLQGYFDKGVLSSEDVVRCYLDRYFQLNSYVNGVLQVNPDAISIAQERDRERAAGVVRSPLHGIPFLVKDNYATKDKMDTTCGSWMLLGSVVPRDAHVVSKLRDAGAVLFGHSTLSEWADMRSSDYSEGYSARGGQARCPFNLTTNPGGSSSGSAGSVAANMIMFSLGTETDGSIIDPAMRNGIVGFKPTVGLTSRSGVIPESEHQDSTGPMARTVRDAVYAFQYMWGIDEKDVYTLNQTGKVPDDGDYVKYLTDKSALKGARFGLPWKKLWSYARTDEIPRLLEVIKVIEDAGATIYNNTDFGNLDVISDSGWDWDFGSANESEFTV…	583	SparAMD2	amidase	HER2/YMR293C	Sc_AWRI796_arylalcohol-cluster.g80.t1	346-augustus_masked-779-BSG_4	WP_161785179.1 hypothetical protein [Stenotrophomonas maltophilia]
Cluster_571	atgacttcaggcccaaaattattgattctcgccgctatcttagcgtttgcaaatgcagatattatagcatactcaggcagcagatgtgatggtgatgtgggcaagagagttagtgaagatcaatgcatcaacatacaagataggcatagtttcagaacaatagataagaatgattatgacgtgtatgcttcagtatgggctaagcaaggatgccacggcaatgaaaatggatatagaaacttatggagagaaacatgctacaacatagacacaggcggcaatgcaggtagtatgaaattatacgatcattgtcatgcacatgattctgacatatggtcaggtgtccaagtatggggtgacctcattgccaagcagtgtgcagatatttccaagcacaga…	597	MTSGPKLLILAAILAFANADIIAYSGSRCDGDVGKRVSEDQCINIQDRHSFRTIDKNDYDVYASVWAKQGCHGNENGYRNLWRETCYNIDTGGNAGSMKLYDHCHAHDSDIWSGVQVWGDLIAKQCADISKHRVSKRGANDNSTVIDSNGVILEVVPETLAERVAGLQAISDKANSTGDYELYNWAQSSINRYSAIQL	198	unknown	unknown	no match		230-augustus_masked-4431-BFP_3	WP_152609539.1 hypothetical protein [Stenotrophomonas maltophilia]
Cluster_16	atgctcaatcgctttaataagtttcaagctgctttagctttagccctttattcacaaggtgtactaggtcagtactatccaaatagcactacaattccaagcaacagctcatcatcttctttttcatcaacctcatcaagttctttttctattagtagttctattactcaatcgacttcatcaactccggatgtttcgagttctctcactcaattaacatcatcttcggatgtttcgagctctattgcttcatcgtcctctcccggttcagaagtgtcaagttctgttactcaatcgagttcaagtggcagtagtccatctggaactggttccacagctactggcccatctggcacgggttccacagctactggcccatctggcacgggttccacagct…	2799	MLNRFNKFQAALALALYSQGVLGQYYPNSTTIPSNSSSSSFSSTSSSSFSISSSITQSTSSTPDVSSSLTQLTSSSDVSSSIASSSSPGSEVSSSVTQSSSSGSSPSGTGSTATGPSGTGSTATGPSGTGSTATGPSDTGSTATTPSGTTPSGTSPSGTGSTATTPSGTSPSGSVTGSLSSITSSAPSASATASNFLSSSDGTIYLPSTTISGDLTLTGSVIATEAVEIAAGGKLTLLDGDKYVFSADLIVHGDLSVEKSKPTYPGTEFDITGENFDVSGTFNAEEPAASSASTYSFTPGSFINSGGISLSLSASPKGEVTFSPYSNSGTFTLSNSNINGGSVSGLQRRAESAGSVNNGEINLDNGSTYVIVEPVSGSGTINIISGNLYLHHPDTFTGQ…	932	ScerHPF5	haze-protective mannoprotein	HPF1/YOL155C	Sc_K7_AWA1.g89.t1	768-augustus_masked-CAR_3-5886	WP_161785186.1 hypothetical protein [Stenotrophomonas maltophilia]
Cluster_433	atgcaaacatcttcagaaaataccaacgccaagtcggattctctcgacgaacccagtgcatatttaatcgaggaaaatgtggctcttcctaaggacatattccattcgtacttgagttattggatatatgaagcagctcactgtacaccggtcatgtttttgtctctagtaattggggttttaatctcaataattattctttttcatgataacaaaaattgcgttggggtttctgtagggtttcttgtcacattctttatcatttttggatgtgttctaggaggcatattcggaataccgatctgtgatcgagactttaaaattaaacttctgggggaaaccatcgcacgcaggccagctggaagagaatggagaactgttgcgtataatatgaatcag…	705	MQTSSENTNAKSDSLDEPSAYLIEENVALPKDIFHSYLSYWIYEAAHCTPVMFLSLVIGVLISIIILFHDNKNCVGVSVGFLVTFFIIFGCVLGGIFGIPICDRDFKIKLLGETIARRPAGREWRTVAYNMNQYLFDEGLWYTPYYFYCGRKCQYFFNNLVKIEGPNTHPSSPTNDEENTQPDASEIEVLNVVGRFFIHSPDPILEAYLIKAAEINREAEFEYWRKQYPEVDLP	234	ScUIP6	integral membrane protein	UIP3/YAR027W	Sc_YJM789_chr1R-cluster.g5.t1	3700-YGL053W
Cluster_150	atgactatctcgagagctaagacatttatgactcgtctgagtttgaaatacccaatcatccaggctcctatggcaggtgtgacgacgcccgaaatggttgcggatgtttgcaaattcgggggtttaggatcccttccagtttctcacatcgatttgtcgtcgtccaatggattctcagagcttgaaaaatcggttcaacaggtgcagtccatgattagtgacaattctgcaagaagaaacatcaacttgaactttttctgtcaagatgttgccaaagaggtctccgatgagcaaaaggacaactggtttcgtttgtatgagagggcgatgggcaagaaagctgacgaaaataagatcacgtttgatactcggagcgtttcatttaaagactatgaggat…	1149	MTISRAKTFMTRLSLKYPIIQAPMAGVTTPEMVADVCKFGGLGSLPVSHIDLSSSNGFSELEKSVQQVQSMISDNSARRNINLNFFCQDVAKEVSDEQKDNWFRLYERAMGKKADENKITFDTRSVSFKDYEDTPTFSNLLSFFKEKDSPKVISFHFGHPSKPSIEELQKLGVSVLLTTTSDQEIRRAIELKVDGIVCQGYEAGGHRGNYLETDQRLDEKLSTALLTLRAVRALDSNISEVPFIISAGGIGSSGDIEYMLSLGASAVQLGTVFLATKGSKASSKFRSLLSEKENLRETVMIDLVSGKPARAILTPFIRSLLLASSQENLPDYSYRYNAFKQLKLEDNRTDFILAGQGYQSINSQLEMQEILKSLVKGLNREA	382	nitronate monoxygenase	nitronate monoxygenase	YJR149W	Sc_EC1118_chr6L-cluster.g22.t1	12-EC1118_1F14_0155g	WP_140186269.1 nitronate monooxygenase [Providencia stuartii]
Cluster_350	atggactcccagaatggccagacgaccccagttatgatcataattgccctctataaggaagataaagcttgggcattagtcatgcaagccccttcggaaaataccgacgtcaaattggatacatccaacgaacctagtgcacatttgatcgaggaaaatgtggctcttcctgaggaaatatttcattcgtacttgagttatatactttatgaaatggttcattatataccgatagtgattatcttcctgcttaacgtgtgtttagttctattatttctattttttcatgatggccccggtaccattttgttttatgtattttcattgttctgttcccttcccatgttggttgcatctgtaggcgagttcattatgaaaccgatccgaaatcaagatttt…	795	MDSQNGQTTPVMIIIALYKEDKAWALVMQAPSENTDVKLDTSNEPSAHLIEENVALPEEIFHSYLSYILYEMVHYIPIVIIFLLNVCLVLLFLFFHDGPGTILFYVFSLFCSLPMLVASVGEFIMKPIRNQDFKINLLVEVIKRKPAVKGKEWRTITYNMNQYLFDHRLWNTPYCFYDDEDCHHYFLRLIEGKTFKKQGDSPTSNVTDAQSNEATTSPPIGATESFTFHSGPNYQKYLSKAAEIEQQSQDNYWQGRHPDIDALP	264	ScerMST30	integral membrane protein involved in vesicle formation	PRM8/YGL053W	Sc_YJM789_chr1R-cluster.g6.t1	774-augustus_masked-ANS_2-7107
Cluster_434	atgcatatatctctagaaagtaccgataccaaattggatacatccaacgaacctagtgctcaattaatcgaggaaaatgtggctcttcctaaggacatattccgttcgtacttaagttattggatatatgaagcagctcactgtacaccggtcatgtttttgtctctagtaattggggttttaatctcaataattattctttttcatgataacaaaaattgcgttggggtttctgtagggtttcttgtcatattctttatcatttttggatgtgttctaggaggcatattcggaataccgatctgtgatcgagactttaaaattaaacttctgggggaaaccatcgcacgcaggccagctggaagagaatggagaactgttgcgtataatatgaatcag…	705	MHISLESTDTKLDTSNEPSAQLIEENVALPKDIFRSYLSYWIYEAAHCTPVMFLSLVIGVLISIIILFHDNKNCVGVSVGFLVIFFIIFGCVLGGIFGIPICDRDFKIKLLGETIARRPAGREWRTVAYNMNQYLFDEGLWYTPYYFYCGRKCQYFFNNLVKIEGPNTHLSSPTNDEENTQPDASEIEVLNVVGRFFIHSPDPILEAYLIKAAEINKEAEFEYWRKQYPEVDLP	234	ScerUIP7	integral membrane protein	UIP3/YAR027W	Sc_YJM789_chr1R-cluster.g5.t1	536-maker-970-AFD_4
Cluster_539	atgcaaacaccttcagaaagtaccgataccaaattggatacatccaacgaacctagtgcacatttgattgaggaaaatgtggctcttcctgaggaaatatttcattcgtacttcagttatttgctatatgaaatggctcattgtaaaccggtaatgattacgttcctgcttaacacgtgtttagtcctactgtttctatttttccatgatagccccaattttgaggctgagcttctagtggaagtcattaaacgtaaacctgctgtaagggggaaggaatggaggactatcacatacaacatgaaccaatatctacttggtcatgggctatggaacactccgtactacttttatggcgatgaacaatgctacgtttattttttaagtcttattgcagga…	618	MQTPSESTDTKLDTSNEPSAHLIEENVALPEEIFHSYFSYLLYEMAHCKPVMITFLLNTCLVLLFLFFHDSPNFEAELLVEVIKRKPAVRGKEWRTITYNMNQYLLGHGLWNTPYYFYGDEQCYVYFLSLIAGVTPKKQTTASIDDIADAQSNVPTTVTPGEDIEPASPSSAPNYRNFLLKAAEIEQQAQNNYWKERYPEMNAVL	205	ScerMST31	integral membrane protein involved in vesicle formation	MST27/YGL051W	Sc_YJM789_chr1R-cluster.g7.t1	775-augustus_masked-CEM_2-7330
Cluster_93	atgaccattcaaactcctgttgctcagttaactgctgaggcctatccaaaagtcacaagaaagactgatttcaaagtcatcgattcgacagatctgaattatttccactcaatcttatcgaatgatgaaattctcgaggcacagtcctccgaggaacttgcttcgttcaatcaggactggatgaaaaaatatagaggtcaatcgcatttagttctattgccaaattctactgaaaaagtctctaaaatcatgaaatactgtaatgataataaattggctgtggtgccacagggtggtaacactgatttggtaggagcttcagtgcctgtgtttgacgaaattgttctttctctacgaaacatgaacaaagtgagaagttttgatcctgtcagcgggact…	1488	MTIQTPVAQLTAEAYPKVTRKTDFKVIDSTDLNYFHSILSNDEILEAQSSEELASFNQDWMKKYRGQSHLVLLPNSTEKVSKIMKYCNDNKLAVVPQGGNTDLVGASVPVFDEIVLSLRNMNKVRSFDPVSGTFKCDAGVVMRDAHQFLHDHDHIFPLDLPSRNNCHVGGVVSTNAGGLNLLRYGSLHGNVLGLEVVLPNGEIISSINALRKDNTGYDLKQLFIGAEGTIGVITGVSILAAAKPKAFNAIFCGIENFDIVQDLFVKAKSELSEILSAFEFMDRGSVEMTIDYLKDMTFPLQNHHNFYVLIETSGSNKKHDDEKLNAFLSSALESKLFSEGVIAKDHADYERLWTWRKSVPPACNINGGYKYDMSLQLKDLYSVCEAVTKRLDEAGLIGD…	495	ScerDLD4	D-lactate dehydrogenase	DLD3/YEL071W	Sc_EC1118_chr6L-cluster.g21.t1	11-EC1118_1F14_0144g	WP_085883551.1 FAD-binding oxidoreductase [Oceanibacterium hippocampi]
Cluster_10	atgtggtggaaatctgatgaccagagtaactggtacgccgcacttgaaaaaagttgccggtatctagaaggtaaaggagatgaatacggtattagaaaagtaactcaattagctaaagctgggagtatacaaactgcttcatatggagaggaaaattatatcggaggtacctctgcaagtccaattgtatttcgttctaacaacggacctcgggaggtggagcctgatcaattgcatgattctttcacggcgtattgggcccccttgttggcaaatgatctcagcgatttagtcaactcaactctaagtgagatgacggctattgaggagcctgaaagtccctgttactcgataccaaatggagttacccctgaaagttgcaccccggtcaagcaggtc…	3009	MWWKSDDQSNWYAALEKSCRYLEGKGDEYGIRKVTQLAKAGSIQTASYGEENYIGGTSASPIVFRSNNGPREVEPDQLHDSFTAYWAPLLANDLSDLVNSTLSEMTAIEEPESPCYSIPNGVTPESCTPVKQVMFQTNVPFSYLNLTGENHFYMKEFYNEFSNVILPFQASSDGIMINPVRDILIIYARESHYLLYALLACGARSSHRKSSLPEDQSSYKLYLRRCLETLTAVMERDMMGSLDSILLTILVLTCDSASHTRQEWRAHLRGAKDLLSKNDTQKTHSMIFLLCKSWYSSIEILAGLVSPKGGTLRTGEELDLLICNRSEEVTTLRKLNIVSEEGFSLFHGYSMELVVIIKDLIKILRREGKSQQDYCAITELISSVRKQLDFELIDKSGIV…	1002	TdelLYS14	lysine biosynthesis transcriptional activator	LYS14/YDR034C	Sc_EC1118_chr6L-cluster.g15.t1	6-EC1118_1F14_0078g	WP_171814925.1 transposase [Halothece sp. PCC 7418]
Cluster_103	atgactttggtcaagtttgcatgcgattattgtcgtgcccgtcgagtaaagtgtgatggaaaaaaaccatgtggtcgttgtattcagcataatttcgagtgcacttatcagcaaccgttaaaaaagagaggtccaaagcccattggcagtagaagcttaaagtatataccgggggcccaaaagctcatagataataacaggtatacggcagcgacagaaatctcgatgaaggttccaaaaaaggtgattgaccagtgtttaagattgtatcatgaccacttatatgttatttggcctttactctcttatgatgaccttcacaaacttttggacgaaaaatacaatgactgttatgtttattggttcctagtagctctttcagcagccactcttagcgat…	1407	MTLVKFACDYCRARRVKCDGKKPCGRCIQHNFECTYQQPLKKRGPKPIGSRSLKYIPGAQKLIDNNRYTAATEISMKVPKKVIDQCLRLYHDHLYVIWPLLSYDDLHKLLDEKYNDCYVYWFLVALSAATLSDLQSELGSEGGFSFNGKQLAILCISSRQQFDDLSGRDIFRIMTYYCLSRCFSQSSDVRNSYRLCCEAIGLITVAGLHREKAYESLSYREQQLLRKVYYLLLLTERYYSVYVHCVTSLDTAIAPPQPEFVTDPRLSLDSFFEMIRVFTVPGKYFFDALATESADNACTEDSLKKIWKELHTASLEIEPWSYGYVDISFSRHWIRALAWKLVFQMNGTKFVSNPNNAHIIVEIAKDMLDDIFLTPKNLYVVHGPVIPMKALEIANALVD…	468	SparMAL33	transcriptional activator for MAL locus	MAL33/YBR297W		158-augustus_masked-2154-BRV_4	WP_100064819.1 Zn(II)2Cys6 transcription factor [Stenotrophomonas maltophilia]
Cluster_112	atgaaaatcatcaagagttgcttcttactatcgtcagcagcttatatccaagcggcttcaatctcggagcagctgtttctcagctgtgaacgcagcgatggagatcggaatcatcaagcttctgctcacaccgaagcaatggtcaacaagtcatttttggatgcctattttggcaatttcttggatggcgttgtgggggctgtatctgtcaagggtaaacgtgaaccgcttcctctcccagatgaaattcgtggccttgctgttcatgagaactacgagtatccagaccctgacgatctgagagatatcaatggctcagcagttctttaccgtggtggtgaatttggttatattgacaccttcgctcatcttcctttgactaactgttttgatcctgaa…	1341	MKIIKSCFLLSSAAYIQAASISEQLFLSCERSDGDRNHQASAHTEAMVNKSFLDAYFGNFLDGVVGAVSVKGKREPLPLPDEIRGLAVHENYEYPDPDDLRDINGSAVLYRGGEFGYIDTFAHLPLTNCFDPELYEKESFDIAVIGAPFDSGVSYRPGARFGPSGIRLGSRRLAPAYSVYNEKLNPYKNWAKIVDCGSPPVTPLDNRIAIDQIYRANRAAGKHSVTKKNKFNHPKIVTLGGDHTITLPAIKAAYENWGKISVIHFDSHLDTWNPYYFGGNVTDYQSLNHGTYLHWAHEKGLLSDTSIHAAIRGPYPGKKDVEHDISCGFDRILARDIDKIGADGIIKKIKQRVGDSPVYITVDVDSMDPSTAPASGTVEPGGWTSRELLTVLDGLDGIN…	446	TdelCAR1	arginase	CAR1/YPL111W	Sc_EC1118_chr6L-cluster.g16.t1	7-EC1118_1F14_0089g	WP_132634272.1 agmatinase [Nonomuraea sp. 6K102]
Cluster_137	atgttaaaaagatcataccctgattttcatcattacataggagaatcgtcacatagaaacatagagggggtgcatgaattcaagtccaggaaaatttatgaggatgatatttctgtggtaaagatacctaaacttcaacgtgggctaattgtttcgacctttgataaagaactgactctcgcttctgatctacccgtgaagcagcacctgggagaatacgaaattctgatacagaataaacatattggtctaaatcatgtcgattggaagtcaaaaaagtataggtttaacatatactcttttccatgggtcaatggcagggaatctggcggagtagtcgttaaaagaggatccaaggttgacaaaaaacagtttccgcttctaaccgaagtgttccta…	1218	MLKRSYPDFHHYIGESSHRNIEGVHEFKSRKIYEDDISVVKIPKLQRGLIVSTFDKELTLASDLPVKQHLGEYEILIQNKHIGLNHVDWKSKKYRFNIYSFPWVNGRESGGVVVKRGSKVDKKQFPLLTEVFLASTSYRNLETSTFQEYTVFDSRLVWKLPQQRLPNGRISRRFDLDFAAGVGVGLVTAGSAVSSLVELASTIETDLPKLGNIVIWGGSSSVGLYAIQLARASKRFNKIIVVSASKHEEYLVELGATYVVDRYQSEQEIAEEISSLCPDGVDYGVDVISKETAKLLTKILDNGGGDTKRLVCVVGTPQISPDSFGKNAKRKFVIESVNIKKFHEDLAFGSWFVNYTSRLFEKGELKPIKAIKIFKSLDNFGEGIKNGLRELEERGASAE…	405	TdelQOR1	quinone oxidoreductase	YCR102C	Sc_EC1118_chr6L-cluster.g10.t1	2-EC1118_1F14_0023g
Cluster_185	atgtctgctgtgttggtttcgggtgcaaatggatttatagctcaacatattatcaatgtgctcttggaaaagggttacgttgtgattgggacgttgagaagtgaggaaaaggctgaaagtttgctcaagctgtttaaccacaagaacttaagactcgaaattgttccagatcttgccaagtcaggtgtctttgatgaagtattcacaaaatatggtgcaaatcttgaatacgtaatccatactgcttcaccttgtcattacgaaagtactcactacgaaaaagatatgttgcttccagcactggccgggacacagtcgatcttggattcgattaaaaaacatgcacccgattcagtgaaacgttttgtgctaacttcgtccttcgcggcaatttccaat…	1029	MSAVLVSGANGFIAQHIINVLLEKGYVVIGTLRSEEKAESLLKLFNHKNLRLEIVPDLAKSGVFDEVFTKYGANLEYVIHTASPCHYESTHYEKDMLLPALAGTQSILDSIKKHAPDSVKRFVLTSSFAAISNVKNAYDPSLTLDDSSWNNDSWEEAQQDAKTAYYGSKAFAENAAWEFLKGNQGSVKFTLTTINPCYVFGPQLFDESVSATLNASCQRINEAVFSSIDDDVDQEFASLFIDVRDVAKAHVLALEKAHLAGKRLILANHEFSTQSILDNINKNFPKLNGRIARGKPGYIASSRNIATVDNTKSKELLGFEFGSFENAVNDTVTQILRVRPLH	342	TdelARI2	aldehyde reductase	YDR541C	Sc_EC1118_chr6L-cluster.g12.t1	4-EC1118_1F14_0045g	WP_085659952.1 SDR family oxidoreductase [Prosthecochloris sp. HL-130-GSB]
Cluster_327	atggacgggaacgctttttgggatgcgagggctcagtattataaggattacaatgagattaatacattaccgccagctttgactctcggaaatatgctcaacatatacgaggcggaacatattgtagaagtcgcctgttcaactggcttgtttactgtgttttgcttatgcaatttggaaaaagccaaaagttttatttcagtagatgtatcaggtacaatgattaagttagcgaaggaaagaaagcataatcaaacaggaatcaatagggaaattgctcatgagtttgcaatcggaagtgccacagacctaagtttcattaaggatgaatcccaggacgtctatgtcagcaacatgtgcatacacatgatcccggacaagataaggtttttagaagaa…	810	MDGNAFWDARAQYYKDYNEINTLPPALTLGNMLNIYEAEHIVEVACSTGLFTVFCLCNLEKAKSFISVDVSGTMIKLAKERKHNQTGINREIAHEFAIGSATDLSFIKDESQDVYVSNMCIHMIPDKIRFLEEAKRVLKKGGKIGLTVPSEKDGLMDLFLTNLDRIGCKPNFKENPWSIGYKDVMVKLLQDNGFKVIYCWQDHFKLPYHDDEDIDFQLSHGDAKSFFASLTPEKKVEFRKNIISDFASMKQNFTPLQMKLISIVAVKEV	269	TdelTMT1	trans-aconitate methyl transferase	YER175C/TMT1	Sc_EC1118_chr6L-cluster.g20.t1	10-EC1118_1F14_0133g	WP_081579959.1 methyltransferase domain-containing protein [Methanomassiliicoccus luminyensis]
Cluster_33	atgagaacgacagaaagaaaaatatcaggcaaatgggtgctggtgactggtggtgcaggttacattggatcacacgcagttgcagagttaattgagaatggatatcaatgtgttgtggttgataacttgtgcaactcatcctatgaatctgtggctcggttagagttattgacgaaacattacattccattttgcaaggtagatctatgtgaccgcgaaggacttgaaacagtgttccgaaagtacgacattgattctgtcattcactttgccggtctgaaagatgtcgatgagtctacagagattcccttgaaatactttcacaataatatcttgggaactttggttctcctggaattgatggagaagtaccatgttgaaaagctggtcttctcttcc…	2109	MRTTERKISGKWVLVTGGAGYIGSHAVAELIENGYQCVVVDNLCNSSYESVARLELLTKHYIPFCKVDLCDREGLETVFRKYDIDSVIHFAGLKDVDESTEIPLKYFHNNILGTLVLLELMEKYHVEKLVFSSSATVYGDATRFADMIPIPEDCPLGPTNPYGHAMFAIEKILQDLYAVSTGTWKFAILRYSNAIGAHPSGLIGEDPLGIPKTLLPCMTQVAVGRREKLYVFGDDYDTRDGTQISDYIHVVDLAKGHIAALRYLEAHSADGLCREWNLGSGTGSTVFEVYRAFCKVSNTKIPYEVTGRKNGDVMNLTVKADRAQRELKWRTELDISVACSDSWKWATKNPFGFHLKGVKTDLAGAVNDYENRFITIGAGSKFEATIANLGATLVDLKVN…	702	TdelGAL10	UDP-glucose-4-epimerase	GAL10/YBR019C	Sc_EC1118_chr6L-cluster.g14.t1	5-EC1118_1F14_0056g	WP_048827134.1 UDP-glucose 4-epimerase GalE [Bacillus sp. B-jedd]
Cluster_411	atgatagtgggttctgaggaacccaaagatcacagaacgatagatgctatgtcatcatggctcgatgaacataataatcaggagatcaatgatgctctagtgtcacaaatcattaaaatgtcccaccttatgttcggcggtttaactcacgaacctgctatctcattaattgggaagcttttaacattgctagattacagtgaattgcaacattgcttcctagaaaataaattttcaaccatatcaagaaggtatcatggcgacactaatagtgcaatgagtgtttgtgatccaaaaagctctatgcattccatttatgctggttacgtggctgaaaatatcttcgttgcggggccctctacagtgccagctctgcctacatcaaacatctgcgatgac…	723	MIVGSEEPKDHRTIDAMSSWLDEHNNQEINDALVSQIIKMSHLMFGGLTHEPAISLIGKLLTLLDYSELQHCFLENKFSTISRRYHGDTNSAMSVCDPKSSMHSIYAGYVAENIFVAGPSTVPALPTSNICDDNKELFDNTATFNPECLAVVRSKHKDEDEEICAVVLEPILQGFGRTGAMFAFHRCRIHQDNLKIPKELHVDVYPGIICVETALTGGYMTLSAVVTTPKIAVTISNPEP	240	TdelBIO3	7,8-diamino-pelargonic acid aminotransferase (DAPA)	BIO3/YNR058W	Sc_EC1118_chr6L-cluster.g19.t1	917-augustus_masked-BPP_4-5588	WP_069593547.1 adenosylmethionine--8-amino-7-oxononanoate transaminase, partial [Vibrio splendidus]
Cluster_58	atgtctgaaaccaaaaacctcgacgaaaaagccatcgcaattgatgaagtctcatcaattgcatctgagggcgttcagaatgttttccaaacacatcaacccgatgaagttgttttaagagaggttgacgaaatagttgagaagcacgatttgaaggaatacgaaccactgctaatcagaggggccttgttggccaacagacccgaaattatagaacacgaggattacactgaagaggaaagaaaagccattctgcgggaaactacccatcctttactctcattgtcgcctgccatgattttggcagccatttgtgcatcgtgtgctgcggtcaattttggtatggacgaaagtgccgttgggggtgcacagttacagtatcaagaggattttaatatc…	1704	MSETKNLDEKAIAIDEVSSIASEGVQNVFQTHQPDEVVLREVDEIVEKHDLKEYEPLLIRGALLANRPEIIEHEDYTEEERKAILRETTHPLLSLSPAMILAAICASCAAVNFGMDESAVGGAQLQYQEDFNITDPNIQGLTVAAPYLAAAVFGAPLTVYLSNHIGRRLIVFISCFIAFAGCMIQGFANGLPAMLFARLFMGIGMGLNSSTVPVYTAECAPAVSRGAILMLWQTFIALGVCLGSVFNRAFVNIDGSLSWRLMIGSASVPPVITGILILLPPESPRWLISNGKTRESLESLVKLRSCSVSGAKDFYILYESLKFESELEVKLTKWEQFVSLFKVPRNRFALIVSSIGILGQQYGGVNILVSYTTTILTKAGVDPVTAIAGSIGIGGGCFL…	567	TdelSTL1	glycerol transporter	STL1/YDR536W	Sc_EC1118_chr6L-cluster.g11.t1	3-EC1118_1F14_0034g	WP_176896478.1 sugar porter family MFS transporter [Bacteroidales bacterium]
Cluster_60	atgctttttaacatcgaaacgctcaaaagatgcgacaaatttttgcaagttcctcatcatgagaaagattcattaacagtacttagaaatcctgatcttgacccaatacctctcgaacgaagaatctggggcttttggtccttttttggatattggggtatacccaatatcacaatttggacatggagcactggctcggctatgctgtcactcggtcttaacattcagcataccatgggggctttgacccttggaaatatattgatatgcgtgtacacatgtctcaattctggtcctggagcaaagtatcgaataggatacactgtttgtcagcgaatgatctttggaatttatgggtcaggaattggcatattcataaggattgtattgtccattgta…	1695	MLFNIETLKRCDKFLQVPHHEKDSLTVLRNPDLDPIPLERRIWGFWSFFGYWGIPNITIWTWSTGSAMLSLGLNIQHTMGALTLGNILICVYTCLNSGPGAKYRIGYTVCQRMIFGIYGSGIGIFIRIVLSIVFYGSQSWLGGLGFVVMFSSWSKSYMNLENTFPSSLAMTTRDFIGFLVFQILQYAFFVMRPEKMNKAVNFSCLITIVAMVGVFVATLAKNHGAGPLYSEPVALSKGYTGWMWLYSMTIWYGALSPDCTNQSDFSRFSSSRKKMYLGIISAVMITGTIVPLMGLLCASATQQLYGTELWLPTDICLQWLIDDYSPGARAASFFCGLAFMASQMSFNVLANGFAGGMDLAGVLPRYINIKRGAIITALLSWATQPWNFYNTSSVFITVM…	564	TdelTHI72	thiamine transporter	THI72/YOR192C	Sc_EC1118_chr6L-cluster.g18.t1	9-EC1118_1F14_0111g	WP_030264693.1 NCS1 family nucleobase:cation symporter-1 [Streptacidiphilus jeojiense]
Cluster_84	atgacaactgagaacgggaagcgtgcatcaactgcaaataatggtttgggctctaaaaaggccaaaaaagacagccacaaacagaaggagttgattttcaatgcgttcttaatgggctcggctggtaatcaaactattgggaactggaggcaccccaaggacaagtccgcggagctttatcaaaatactcaatattggactgatctagccaagctattggagaaggggaaattcaatacagtttttcttgcagatgttctgggcccatatgatgtttacaaaggtggaagaaattttggtcccgttgctaggacaggcgcgcaatggcctatttccgatccaagctattttattccattgatggctgcggtgacatctaaattggcttttggaataacc…	1533	MTTENGKRASTANNGLGSKKAKKDSHKQKELIFNAFLMGSAGNQTIGNWRHPKDKSAELYQNTQYWTDLAKLLEKGKFNTVFLADVLGPYDVYKGGRNFGPVARTGAQWPISDPSYFIPLMAAVTSKLAFGITISTISEQPYHLARRLGTLDLISNGRVGWNIVTSYLDSASRNLLNGEELPGNKERYERAEEYVDVVLKLFLSSWQDGAVKLDKKAGVFTDPNGLRHINHVGEYYNVPGPGITPPSQQKLPVIIQAGTSSRGKELAARNAEVIFLASLTPQDLGKSVKDIKTLAKEKFGRDVSKIKFLALVTVIIGDTHKEAEKKYLDYLQYSDEEGAKAMFSGWTGVDIDKFDDEEVLTNVDHVAVASAVKKWQNAYPRVEKWTKKAIIQEIKVGGS…	510	Scer unknown	flavin-utilizing monooxygenase	no match	Sc_EC1118_chr6L-cluster.g9.t1	1-EC1118_1F14_0012g	WP_100366047.1 LLM class flavin-dependent oxidoreductase [Diaminobutyricimonas aerilata]
Cluster_264	atgtcagaattcaaagttaaagctgggcttgcccaaatgttgaaaggtggtgtgatcatggacgttgtcacacctgaacaagcaatcatcgctgaaagggcgggcgcttgtgctgtaatggcattggaacgcattccagctgacatgcgaaagtctggccaagtatgccgtatgtcagatcctcacatgatcaaagaaattatggaagctgtttcaatcccggtgatggcaaaggtccgtattggacacttcgtggaggcacagatcctggaagagctgcaagtagattacattgacgaaagtgaggttttgactccagcagattggacacatcacattgagaagcataacttcaaggtgccatttgtttgcggtgccaaggatctaggtgaggctttg…	897	MSEFKVKAGLAQMLKGGVIMDVVTPEQAIIAERAGACAVMALERIPADMRKSGQVCRMSDPHMIKEIMEAVSIPVMAKVRIGHFVEAQILEELQVDYIDESEVLTPADWTHHIEKHNFKVPFVCGAKDLGEALRRINEGAAMIRTKGEAGTGDVSEAVKHITKIKAEIQQYKENLKNESDFAAKATELRVPVDLLKTTLSEGKLPVVNFAAGGVATPADAALLMQLGCEGVFVGSGIFKSSDPEKLACAIVEATTHYDNPAKLLQVSSDLGDLMGGISIQSINEAGGKNGARLSEIGW	298	ScerSNZ6	pyridoxal 5'-phosphate synthase	SNZ3/YFL059W		3581-YFL059W_NumOfGenes_3	WP_170200153.1 pyridoxal 5'-phosphate synthase lyase subunit PdxS [Litorilinea aerophila]
Cluster_422	atgcaagccccttcggaaaataccgacgtcaaattggatacatccaacgaacctagtgcacatttgatcgaggaaaatgtggctcttcctaaggaaatattcagttcgtactggagttatgtactttatgaaatggctcgttataaactgatagtgattgtgcttctgcttaacgtgtgtttagtcctattgtttctattttttcatgatagcgtcgttagcattttgttttatgtattttcgttgctcttttcccttcccatgttgggcgcatctgtaggtgagttcattatgaaaccgatccaaaatcaagattttgagattaatcttcttgtcgaagtcatcaaacgtaagcctgctgtaaaagggaaggaatggaggactatcacatacaacatg…	714	MQAPSENTDVKLDTSNEPSAHLIEENVALPKEIFSSYWSYVLYEMARYKLIVIVLLLNVCLVLLFLFFHDSVVSILFYVFSLLFSLPMLGASVGEFIMKPIQNQDFEINLLVEVIKRKPAVKGKEWRTITYNMNQYLFDHRLWNTPYCFYDDEDCHRYFLRLIEGKTFKKQGDPPTSNVTDAQSNDETAGTPNEAAESFTFHSGPNYQKYLSKAAEIEQQSQDNYWQGRHPDINALP	237	ScerMST32	integral membrane protein involved in vesicle formation	PRM9/YAR031W	Sc_YJM789_chr1R-cluster.g6.t1	774-augustus_masked-ANS_2-7107
Cluster_468	atggctgttattattggagtattagcgttacaaggtgcgttcattgaacatgtccgacacatagaaaaatgcatcgtcgaaaacagggatttctatgaaaaaaaactatctgtgatgacagtgaaggataaaaatcaactagctcaatgtgatgcattgatcatacctgggggagagtcgactgcaatgtcccttattgcagaaagaacaggattttacgacgatctctacacattcgtacacaacccaagcaaggtaacctggggtacttgtgcaggtatgatttatatttcacaacaattatctaacgaagcaaaactggtcaagacgctgaatttactaaaggttaaagtaaaaagaaatgcatttgggagacaagctcagtcttccacccggatt…	669	MAVIIGVLALQGAFIEHVRHIEKCIVENRDFYEKKLSVMTVKDKNQLAQCDALIIPGGESTAMSLIAERTGFYDDLYTFVHNPSKVTWGTCAGMIYISQQLSNEAKLVKTLNLLKVKVKRNAFGRQAQSSTRICDFSNFIPHCNDFPATFIRAPVIEEVLDPEHVQVLYKLDGKDNGGQELIVAAKQKNNILATSFHPELAENDIRFHDWFIREFVLKNYSK	222	ScerSNO6	pyridoxal 5'-phosphate synthase glutaminase	SNO3/YFL060C		6716-YNL334C_NumOfGenes_2	WP_014432820.1 pyridoxal 5'-phosphate synthase glutaminase subunit PdxT [Caldilinea aerophila]
Cluster_63	atggtgtacaccgatacttatagaaacactttctttgtagatgtgctggagtattttaatttgacgaaaacatgtcatgacatggaaatggcgaacccctgtcttaaaactgtaaagggaaatgactacgatattgaagggtctgatcatgcgagtgacagtagtgtcgacaatagtggtagttctagcggtaatgaaaacatagaaattggtattggagaagttaaggaccagcccgaattggtaccagaagaaaaggatccattccttgtcgaatattctgggcctgacgatccagaacatccacagaattggtctatcacgaaaaaatcgatagtagttgctgaaatcatgtttcttacatgtgttacctatatgggatcttcgatctatacccct…	1668	MVYTDTYRNTFFVDVLEYFNLTKTCHDMEMANPCLKTVKGNDYDIEGSDHASDSSVDNSGSSSGNENIEIGIGEVKDQPELVPEEKDPFLVEYSGPDDPEHPQNWSITKKSIVVAEIMFLTCVTYMGSSIYTPGQEQIQEEFHVGHVVGTLNLSLYVLGYGLGPIIFSPLSEFAKIGRQQLYIWTLFGFAMLQIGCATAPNIVGLIIIRFITGVLCSPSLATGGASIGDIITPEYVPLFIGLWSIGAVASPVLGPLVGASMVVAKNWRYIFWLMLWLSSLTLIVLIFFFPETSADNILYRRARRMRKVTGDDRYYTAKARSEDHLTMKEIATIALYRPFEIIIKEPIVLALDLYIALCYGTFYLFFEAFPIVFVGIYNFTLIETGLAYMGFCVGCVIAY…	555	ScerFLR2	plasma membrane transporter	FLR1/YBR008C		314-augustus_masked-758-BKQ_2	WP_141122763.1 MFS transporter, partial [Pseudomonas syringae]
Cluster_709	atggttcccttattcggtttattttacattttttctcaattgtgctccttttgctccgcatatgttgatgtcactagtggttaccaagtatttttgggcttgccaaacaatatgacaaacaatcaaatctgctggttattccaaacatcatacttcgatatcaattccgataaaagtggtagaacacttagaacaggacggtttgaacctggcgatcaacaatctttggtttatagggatactttagttgagttggaggctattacagatttttatgagtacagtaacctagatctatcgacttataacggacctgagccatataattctgagactgattattgtagagatataatggatttggtaatgcgtgtatatgatgaagaaggaaattatgtc…	516	MVPLFGLFYIFSQLCSFCSAYVDVTSGYQVFLGLPNNMTNNQICWLFQTSYFDINSDKSGRTLRTGRFEPGDQQSLVYRDTLVELEAITDFYEYSNLDLSTYNGPEPYNSETDYCRDIMDLVMRVYDEEGNYVHPAANGSRNACAHPTPPTLNNLLINHYFDGRNYKESSI	171	Spar CSS3	unknown	CSS3/YOL159C		313-augustus_masked-752-BKQ_2
Cluster_75	atgggtattttacaaacgctttttggcgctgaagaagaagttcaaggctccaagcttcgtgcaatttttattggtgccttcgttgcttttggaggggttttgtacggctatgataccggtacaatttcaggtgtcatggcaatgacatacgttaaggatcacttcaccaaggttggtgcttttagtgccaccgagacttctttgatcacttccattctttctgctggtaccttttgcggtgcacttcttgctccgctagcctccgatactttaggtagaagacccggccttctggtttcttgcgccatcttcattgttggtgttatcctacaaactgcttccaacacccagggtctgttgatcgccggtagagtgattgccggtgcgggtgtcggtgtg…	1581	MGILQTLFGAEEEVQGSKLRAIFIGAFVAFGGVLYGYDTGTISGVMAMTYVKDHFTKVGAFSATETSLITSILSAGTFCGALLAPLASDTLGRRPGLLVSCAIFIVGVILQTASNTQGLLIAGRVIAGAGVGVLSSIVPLYQSEAAPKWIRGAVVSCYQWAITIGLLLASCVNQGTHDRNDSGSYRIPFGLQFLWALILIIGMIFLPETPRFHVKKGNLEKARASLCKLRGLPRDNKYIEHELDEIVANYEYEKSFGSTSILDCFRTANHQLKRITIGIVIQALQQLTGINFIFYYGVQFFQNSGIKDAFIIQLTMNIVNVVMTIPGIALVELAGRRNLLLWGAIGMSISEFLVAIIGTALPNSQAANKTLIAFSCTFIGSFAATWGPLAWVVVGEIFP…	526	Tmic RGT2	not getting Tmic with DNA BLAST	RGT2/YDL138W	Sc_AWRI796_arylalcohol-cluster.g77.t1 - I am not finding it in Borneman arylalcohol cluster	720-augustus_masked-CFC_2-43056	WP_069694633.1 sugar porter family MFS transporter [Arthrobacter sp. D4]
Cluster_171	atggctccaatcgaaaatccagctattgtcctcaggaaggttggcgaaattgacttagaggtaagacctgtgccattcatcgaggaaccacactatgttaagattgccatcaaggccactggtatttgtggttctgatatccactactacaggacaggtgctattggtaagtacgttgtcaagtctccaatggttctgggtcatgagtccagtggtgaggttgtggaaattggagctgccgttactagagttaaggttggtgatcgtgttgctatcgagcctggtgttccaagccgttactctgatgagaccaaggaaggaaggtacaacttgtgcccatgcatggcgtttgctgcaactcctccaattgatggcaccttgttgaagtactatttgtca…	1077	MAPIENPAIVLRKVGEIDLEVRPVPFIEEPHYVKIAIKATGICGSDIHYYRTGAIGKYVVKSPMVLGHESSGEVVEIGAAVTRVKVGDRVAIEPGVPSRYSDETKEGRYNLCPCMAFAATPPIDGTLLKYYLSPEDFLVKLPGNVSYEEGAAAEPLSVGVHSNKLAEVKFGSKVVVFGAGPIGLLTGAVARAFGASDVIFVDIFDNKLDRARKFGATQVLNSSKLSKASQVQELANKIKEVLGGVLADVVFECSGVDSCIDASVKTVKVGGTMVQIGMGQNYVSFPIAEVSGKEMKLIGCFRYNFGDYRDAVNLIASGKVNVKAMITHRFKFEDAKKAYDFNIAHPGEVVKTIIFGPE-	358	Tmic SOR1	sorbitol deohydrogenase	SOR1/YJR159W	Sc_EC1118_chr15-cluster.g58.t1	28-EC1118_1O4_6623g	WP_162371561.1 alcohol dehydrogenase catalytic domain-containing protein [Clostridiales bacterium F-3ap]
Cluster_357	atggttagttttcgtattttttcactcatattgctattagcaaaagcccactatacttacgcggattcatgtgacagtgagctcaataaaagagatattactgaagtgccagttaacaggccagacgtcactgagcatctaggcccagtaaccattgcctctttaaacttgtcccgattctttgactgcttacgcagtaacacgaatcttactagcacagttggctatgtacctggtgtagctagtatcaatgttaacgtgtcaatgagtgagttaggtaactataaccaaaccttgttagacacgtgctgcgacactaatagttatggccttactcagtttgattaccttgtctttagagagggctgggaagatgattacgtgtcaatcgaccggtcc…	789	MVSFRIFSLILLLAKAHYTYADSCDSELNKRDITEVPVNRPDVTEHLGPVTIASLNLSRFFDCLRSNTNLTSTVGYVPGVASINVNVSMSELGNYNQTLLDTCCDTNSYGLTQFDYLVFREGWEDDYVSIDRSETDNTIVRSNIVGEIGGANLQVNSELRPTNITSDSTWLMKRGTDMVINFESSTYQEATVCNVFTGVCVNRCKATNAVGMSTTRSGLNYAGAYSHHQCTFKGRDDYKQIAGVHHKNTVYWAYGGATMRIR	262	unknown	inorganic polyphosphate ATP-NAD kinase	no match		609-snap_masked-297-ALB_3
Cluster_242	atgtcaaatgactctagtggctctgaatgggagctttatcgatacacacctagtaagggagctgcaatagcactaactgttcttttcatagttacaacactaatatactctttccaggtagtatgggatgcaagaaaggcttctaagccagaagtcgacaatccctttgatactcctgttgataagtgcgagtctatcacagccattattttgggggagaaaaattataagaaactgacagtaaggtcgacattttctgccttcatcccattattctttggttgcataatggaaattgtgggctacattgcaagagcagtatcatcgtctaacacaaaggagatagcgccgtacgtcatacaagcagtgctgctgttaattgcgcctgccttgtatgca…	933	MSNDSSGSEWELYRYTPSKGAAIALTVLFIVTTLIYSFQVVWDARKASKPEVDNPFDTPVDKCESITAIILGEKNYKKLTVRSTFSAFIPLFFGCIMEIVGYIARAVSSSNTKEIAPYVIQAVLLLIAPALYAATIYMLFGRLLHVMRCESLMIVSSRFGTSFFVFGDVVSFCLQAAGGGLMATVNGRTTGSNLITAGLVIQIVFFGVFIINEVRFSYSVARVCPFYSHISKKWWFLNLTLMLSSILIMVRSIVRLVEFVEGYDGFIISHEYFIYVFDAVPMLLAAIVFIVGSFFGNIFTTITECQSLKP	310	ScerRTM1#	lipid-translocating exporter (LTE), resistance to molasses	PUG1/YER185W	Sc_unk_RTM1-cluster.g84.t1	47-RTM1-R.14851-	WP_176550497.1 RTA1 domain-containing protein, partial [Streptococcus salivarius]
Cluster_121	atgtacgaacatcaattaacccaagaggatctcgacttcgataaaaaacacatatggcacccgtacacatcaataactactccattgaaagtgtaccctgttactaaagcagaaggaagttatctgtacctcgacaatagcaccaaggtagtagatggtatggcaagctggtggtgcgttcaacaaggatacaacaatcctagactaaacgcagccgccatttcacagattaataaaatgtcgcatgtaatgtttggtggaattactcataagcccgggattgatttttgtaaaaagttgctcgctttattgccggattcgatggaatgtgctttactggcagattctgggtctatttctgttgatattgcaatgaaaatggctctaagatactaccat…	1314	MYEHQLTQEDLDFDKKHIWHPYTSITTPLKVYPVTKAEGSYLYLDNSTKVVDGMASWWCVQQGYNNPRLNAAAISQINKMSHVMFGGITHKPGIDFCKKLLALLPDSMECALLADSGSISVDIAMKMALRYYHSLGDTSKKRFLTIKKGYHGDAFGAVSVCDPVNSRHSTYNGFVAENIFCKAPEVRFDCREKDVEKLVEELDVKPFAKIINEHHSEISGVVMESIVQGAGGLRMYHPYFLKRVRELCNQFNILLILDEVAVGLGRTGMLFGFEHAGIVPDIVCLGKTLTAGYLTLSATVTTRKIGDQISSGTEGCFMHGQTYMANPLACAVASENLSILMEGKWKSQVTQIEAQLKKELLPLLEHPIVADVRILGAIGVVEVTKRVNVEVLQERFIKA…	437	SparBIO6	7-keto-8-aminopelargonic acid (KAPA) synthetase	BIO3/YNR058W	Sc_K7_BIO6.g90.t1	876-augustus_masked-YCC-11519	WP_157188788.1 adenosylmethionine--8-amino-7-oxononanoate transaminase [Enterobacter asburiae]
Cluster_181	atgaatacaaaatcgcttcacttttatgaaccattcgaaattgatggtcaaagatacattaaaatgactgagaaggaagaccttggcgtatatgagcctggattaacacaggacgcattcactgccaaggacaagtatgatcaaaaaggaatcatagaaaatctggaaaaatatgggctctgtgtaatcccgaacttcatagaaccatctaaatgtgatcagatattggaggagcttggtccccatttctacaggcacgacgcatggcaaggttcgccattcccaaaggaaactacagtagtaacaagggcggtcctccactcgcctaccgtcttgaaggatgttgtatccgatcatctgttttgtgacatggcaaaccattttttaaatgagcaaaat…	1041	MNTKSLHFYEPFEIDGQRYIKMTEKEDLGVYEPGLTQDAFTAKDKYDQKGIIENLEKYGLCVIPNFIEPSKCDQILEELGPHFYRHDAWQGSPFPKETTVVTRAVLHSPTVLKDVVSDHLFCDMANHFLNEQNYFMTGNVIRKCSSGIQLNSGIVYRVGAGAGDQGYHREDHIHHTIHQACDHFQYGKETLLGVGVAFTDMNKANGATRVIVGSHLWGPHDSCGKFDKRMEFHVNARKGDAVLFLGSLYHAASANHTLEDRIAGYFFMSQGYLKQEENLHFGTDPKVFKDMSLDTLQLLGLRTSEPYCGHIDYKSPGHLANPSLFENEVEKGYYGETIKIIYDDEK	346	SparBIO1	pimeloyl-CoA synthetase	YJR154W	Sc_K7_BIO1.g91.t1	875-augustus_masked-YCC-11519	WP_106215563.1 phytanoyl-CoA dioxygenase family protein [Kineococcus rhizosphaerae]
Cluster_421	atgcaacctcccttggaaagtaattatgccgaatctggcacgcccaatggacctactgctcatttaatcgaggagaatatagttcttccagaggacacattccgttcgtatctgagttatttgctctacgagatggctcattataaaccgataatggttgtactgtcggtaatcgcaactttaggtgtattgattacgctttttcacaataacgatacctgctctataatcttcgggatatctctttttatatcctctctagttttgttgatggctttaattgcaatgtcggtaaggatcagtgatagggatttcataatcaaacttttattagaagttatcacacgaaaaccagcaggaaagggatggagaactgttgcgtataatatgaaccagtat…	714	MQPPLESNYAESGTPNGPTAHLIEENIVLPEDTFRSYLSYLLYEMAHYKPIMVVLSVIATLGVLITLFHNNDTCSIIFGISLFISSLVLLMALIAMSVRISDRDFIIKLLLEVITRKPAGKGWRTVAYNMNQYLFHEGLWYTPYYFYCGRKCQYFFNSLIETKKPNTESGSPTEDEENTQPDTQPDTSPNEALDEVLRYYFCIPDPNLEAYFVKAAEADQEAQHEYWRKQYPEAALP	237	SparUIP6	integral membrane protein of unknown function	UIP3/YAR027W	Sc_YJM789_chr1R-cluster.g5.t1	536-maker-970-AFD_4
Cluster_432	atgcaatgcttttcaggatataggaatggcaagttgcgtacgctcaatgaggctggtacacatttgatcgaggaaaatgtagttcttcctaaagagatattcagttcgtattggaattatttgctctatgaaatggctcattgtaaaccgataatggttttactgtcggtaatcacaactttaggtgtattgattacgcttttccacaataacgatgcctgctctataatcttcgggatatctctttttatatcctctctagttttgttggtggttgtattatccacgttcgcggatccgatcactgaacaggatttcgttataaagctttcagtggaggtcatagcacgcaagcctgtcgaaaaggcatggggtactgttgcatataatatgaaccaa…	705	MQCFSGYRNGKLRTLNEAGTHLIEENVVLPKEIFSSYWNYLLYEMAHCKPIMVLLSVITTLGVLITLFHNNDACSIIFGISLFISSLVLLVVVLSTFADPITEQDFVIKLSVEVIARKPVEKAWGTVAYNMNQYLFMEGLWHTPYYFYSGKKCHGFFTTLTKKVNSSSYSDSSSNSVEDTQSPVSAEKTTNGPNKFDSIRSDPILMTYISKAIEVEKEAQREYWRTQYPDADLP	234	SparUIPx	integral membrane protein of unknown function	YAR028W	Sc_YJM789_chr1R-cluster.g5.t1	383-augustus_masked-969-AFD_4
Cluster_161	atggatgaatttagcccaacaccccgagagataaatcgactagtattctggatgcgattgtgcgttgctgctttaatcgcagctatgatcattttcagcgcttcgcttattaaaggcgtcaccgctcaagaagagtgtccttttacgatagagaaagccgttctatattccaatgatactcaaccagtggaagcttataggctagcttcaaacgggagcattatagcagattattgtgttacacccaatttgtcatcacccaagttatccaaaagatattggtggttctgggtggcagttgtggcctatcggacagttgatgcagccctcaacttctataacatccaggatgaatgccgccacttcaatgaggctgtgatgaatggagtcaactgtata…	1119	MDEFSPTPREINRLVFWMRLCVAALIAAMIIFSASLIKGVTAQEECPFTIEKAVLYSNDTQPVEAYRLASNGSIIADYCVTPNLSSPKLSKRYWWFWVAVVAYRTVDAALNFYNIQDECRHFNEAVMNGVNCIWDVGTTIAAWGGGAKKINNAINEITARYDKKRLFAELPHGGWKRDISPALDDLADLLDTQGIGLLGIDYINHSEMTEAQSNRLLNVTVPNNQLIKRDGSLTTLVVTALLNSTVLHYGFHQFSQYGFTASIEPTRELEKRSEFYDEYFNGNDGIDISLCTNGEDPGVTNAYTDFGEYFDDLHCHGNDVWNSQGIYWQTYDKNNRGTIDSGAMSPYFDGHASDIRQMTWCPSGLRNACGDL	372	Spar unknown	unknown	no match		1704-snap_masked-CPD_4-13463
Cluster_354	atggactcccagaatggccagacgaccccagttatgatcataattgccctctataaggaagataaagcttgggcattagtcatgcaagccccttcggaaaataccgacgtcaaattggatacatccaacgaacctagtgcacatttgatcgaggaaaatgtggctcttcctgaggaaatatttcattcgtacttgagttatatactttatgaaatggttcattatataccgatagtgattacgttcctgcttaacacgtgtttagtcctattgtttctattttttcatgatagcgtcgttagcattttgttttatgtattttcgttgctcttttcccttcccatgttgtactattcttatgaagagtttacgataccgatccaaaatctagattttgag…	792	MDSQNGQTTPVMIIIALYKEDKAWALVMQAPSENTDVKLDTSNEPSAHLIEENVALPEEIFHSYLSYILYEMVHYIPIVITFLLNTCLVLLFLFFHDSVVSILFYVFSLLFSLPMLYYSYEEFTIPIQNLDFEINLLVEVIKRKPAVKGKEWRTITYNMNQYLFDHRLWNTPYCFYDDEDCHRYFLRLIEGKTFKKQGDPPTSNVTDAQSNDETAGTPNEAAESFTFHSGPNYQKYLSKAAEIEQQSQDNYWQGRHPDIDALP	263	MST33	integral membrane protein involved in vesicle formation	PRM8/YGL053W	Sc_YJM789_chr1R-cluster.g6.t1	774-augustus_masked-ANS_2-7107
Cluster_855	atgtatacttctattattttttctagtatattattagttactggcgtgatcggtgccagtactgatagatggactaagggcgacagtttgctatttaactactacgcctttaaccagaccattgaaacaggcagttgtatctctgcatatacgccaaacaagtacttattcgttagcgacatcaacagtacgatagacagtgctctgaacaataggtttgatgacctatccaacttagacggtgatgagttatctagcttcttcttgtcggtgccataccacggcgtccttgaaactctacaattctttactaacgacactatggtagaggaagctgccaggatcattgcggaatacgctgcggacggagtgctcgatgagatacccgagtgtaccaac…	444	MYTSIIFSSILLVTGVIGASTDRWTKGDSLLFNYYAFNQTIETGSCISAYTPNKYLFVSDINSTIDSALNNRFDDLSNLDGDELSSFFLSVPYHGVLETLQFFTNDTMVEEAARIIAEYAADGVLDEIPECTNLTSCWNKNPLSSIN	147	Scer unknown	unknown	no match		143-augustus_masked-175-YCE
Cluster_72	atggtgagcaaaatggatgctacactatctgaagctgatactagaggaccacatacaaaaacttccggtttgagaagcgaaagatctccaatcggaaatgaggacaacacaaataaagctggaaatagaaatagaaacaaaaatagaaataaaaaaaggaatagaaatcgaaacggaaacaagaagacggagaacaaggaacaagatgaacctaagcctatggttggaggcgaagaagtaggaatcgagaaatcccaagcaaaaagtagaaggcggagaaacaataatgaacctaataaaaagaataccctatactactcaaaggaaattaatgtggaagagcgaaaacaaaccgcaaaaagacaagaagaaatcgatcaatgtattcacgctttgtct…	738	MVSKMDATLSEADTRGPHTKTSGLRSERSPIGNEDNTNKAGNRNRNKNRNKKRNRNRNGNKKTENKEQDEPKPMVGGEEVGIEKSQAKSRRRRNNNEPNKKNTLYYSKEINVEERKQTAKRQEEIDQCIHALSDFKLFRKGKHVTSYGYRISVMTNSGKISQKVLFNIPFDYPKAPMKLAMRSNEEVSFYMDIVIANFNWKARQLVKEKWRILSQINYLISEFETLKMANYKQIDKLRNSFYKTI	245	Spar YIL161W	unknown	YIL161W		99-augustus_masked-1375-CFF_4
Cluster_13	atgttcaatcgctttaataaacttcaagccgctttggctttggtcctttactcccaaagtgcattgggccaatattataccaacagttcctcaatcgctagtaacagctccactgccgtttcgttaacttcatcaggttctgtttccatcagtagttctattgttgagtcgacttcatcaacccccgatgtttcgagttctctcactcaattaacctcatcttcggatgtttcgagctctattgcttcatcgtcctctcctggttcaggagtgtcaagttctgttactcaatcgagttcaagtggcagtagtccatctggtactggttccacagctactactccgtctggcactactccatctggtactggttccacagctactacaccatctggcact…	2898	MFNRFNKLQAALALVLYSQSALGQYYTNSSSIASNSSTAVSLTSSGSVSISSSIVESTSSTPDVSSSLTQLTSSSDVSSSIASSSSPGSGVSSSVTQSSSSGSSPSGTGSTATTPSGTTPSGTGSTATTPSGTSPSGTGSTATGPSGTGSTATTPSGTGSTTTSPSGSGPSESGSSASITQSVSSAPSLSSSIPQSTSSASTASGSITSGTLSSITSSASSATATASNSLSSSDGTIYLPSTTISGDLTLTGSVIATEAVEIAAGGKLTLLDGDKYVFSADLIVHGDLSVEKSKPTYPGTEFDITGENFDVSGTFNAEEPAASSASTYSFTPGSFINSGGISLSLSASPKGEVTFSPYSNSGTFTLSNSNINGGSVSGLQRRAESAGSVNNGEINLDNG…	965	HPF6	haze-protective mannoprotein	HPF1/YOL155C	Sc_K7_AWA1.g89.t1	768-augustus_masked-CAR_3-5886	WP_161785186.1 hypothetical protein [Stenotrophomonas maltophilia]
Cluster_215	atggcaaaacacatcgttgccgctcttcaagtcggctcttgtccgggctctactcagaacaccttaagaaaaattttatcatatgagaaggagatcagagaatctggtgctaagttggttgtcatcccagaagccactcttggtggttatccaaaggggtcgaacttcggagtttatctaggctaccgtctccaagaaggaagagaagagtatgcaaggtatcttgccgaagcgattgagatcggggccggagagaaatatccagagattagtcagttatgcgcactttcgaaggccaccgacgcatccttatgcgttgggtgtattgagcgcgatgggacgacactgtattgtaccatggtctatatagatcctcggggtggttacgttgggaagcat…	969	MAKHIVAALQVGSCPGSTQNTLRKILSYEKEIRESGAKLVVIPEATLGGYPKGSNFGVYLGYRLQEGREEYARYLAEAIEIGAGEKYPEISQLCALSKATDASLCVGCIERDGTTLYCTMVYIDPRGGYVGKHRKLMPTAGERLIWGQGDGSTLPVVDTAAGKIGGAICWENMMPLLRYAMYKKGVEIWCAPTVDARPIWRTVMKNIAYEGRLFLISAVQFMPDATTMGFGEIVDQATGKRKLPGWPSADDNCINGGSVIIDPYGEIIAGPLLGKEGLLTAEINTDLIAEARFDLDPVGHYARGDVFQLTVNERSHDVKFTK	322	Spar NIT1	nitrilase	NIT1/YIL164C		97-augustus_masked-1375-CFF_4	WP_124409566.1 carbon-nitrogen hydrolase family protein [Pseudomonas sp. R4-34-07]
Cluster_426	atggcgaatttaaataaatttgggcaagaggttggtgcggacgtcgaaggctggacaacaagggccttcccagagaaagttgtattgaaaggtaacacctgtagactagaacctctagatagtgaaaaacacggctcggaactttttagtgcctataggaaagcaggccaagaattatggacatatgtaccagtgggaccattcaatgacttggaggaatacctaaaattcatcaaggaacttagtgaaactaaaaatattgtgcctttcgcaattattaatgaagagactgaacgcgccgttggtactttagccctaatgagaattgatcaagcaagcggttcgcttgaagttgggtatgtcattttttcgccagaattgcagaagacgattattgca…	711	MANLNKFGQEVGADVEGWTTRAFPEKVVLKGNTCRLEPLDSEKHGSELFSAYRKAGQELWTYVPVGPFNDLEEYLKFIKELSETKNIVPFAIINEETERAVGTLALMRIDQASGSLEVGYVIFSPELQKTIIATEAQFLLMKYVFDVLQYRRYEWKCDSLNGPSRRAAMRLGFKYEGTFRQAMVYKGRTRDTQWFSIIDKEWIYIRKTFEQWLDKGNFENGRQKRGLANIRENLLS	236	Scer unknown	N-acetyl transferase	YIR042C		978-augustus_masked-BCD_8-12448	WP_052148845.1 GNAT family N-acetyltransferase [Stenotrophomonas maltophilia]
Cluster_194	atgtctcactacgaaaagacacctttgatccgccaagttttcaacaatggccagacaaattcgtggttctatgtcaaacatgacatgttacaaccaagtggaagtttcaaatcgagaggaatcgggcacttaataaggaagagtaatgaagaagcgctaagagagggttctgggaagcttgctgtgttctctagctctgggggtaatgctggtttggcagcagccactgcttgcagatcaatggcacttaattgcaatgtagtagtccccaaaactacaaaaactagaatggtaaaaaaaatccaaagtgctggagctagggtcattatccatggtaatcactggggagaagcagatgaatacttgaggcaggaactaatggcccaagaaagccagtat…	1011	MSHYEKTPLIRQVFNNGQTNSWFYVKHDMLQPSGSFKSRGIGHLIRKSNEEALREGSGKLAVFSSSGGNAGLAAATACRSMALNCNVVVPKTTKTRMVKKIQSAGARVIIHGNHWGEADEYLRQELMAQESQYGSKTLYVHPFDDETIWEGHSTIVDEIIQQLQENDISLLKVKALVCSVGGGGLFSGIIKGLERNHLAGKFPVVAVETAGCDVLNKSLKNGSPVILEKLTSVATSLGSPYIAPFAFESFNNYGCKSVVLSDQDVLDTCLRYADDYNFIVEPACGASLHLCYHPEILEDTLGQNLYDDDIVIIIACGGSCMTYEDLVKASRTLNVL	336	Spar SDL1	L-serine dehydratase	SDL1/YIL167W		101-augustus_masked-1375-CFF_4	WP_153901794.1 pyridoxal-phosphate dependent enzyme [Rhodobacteraceae bacterium]
Cluster_69	atgtctgtacaaaaagaagaatacgatattttagaaaaggctcaattatctgtatctgcagaaagtttaacgtcagattcagaaagcctttcacataacccatttgacgattttcatgaagctgagcgttggagaaaagtctatgaatccagtggttacgaaggtctggctaagttcgatcctgagtttacatggaccacagatgaggaaaagaaattggtaaggaaaatggacttgaagatttttttatgggttttcattatgtttgcttttctggatttaataaggaagaatattgcaagggcagtttcggacaacttcatttctgacttgaatatgaacactaacgactacaacctcggccaaactgtttatctggttatatttctagcaagtgaa…	1629	MSVQKEEYDILEKAQLSVSAESLTSDSESLSHNPFDDFHEAERWRKVYESSGYEGLAKFDPEFTWTTDEEKKLVRKMDLKIFLWVFIMFAFLDLIRKNIARAVSDNFISDLNMNTNDYNLGQTVYLVIFLASELPGNLLSKRFGPERVIPVQIVLWSVICITQAGLKNRGQFIATRCLLGMVQGGFIPDNILYLSYYYTGAELTFRLSFFWCAIPLFQILGSLLASGVIEMRGIHNLAGWQYLFIIEGFLSLSVGVASFYLMRRGPTQTGESAFHKGKSLFTEYEEKIMVNRILRDDPSKGDMSNRQPVSFKEILYTLTEFDLWPLFIQGITAFIALQTVGPYLSLILKSLNYSTFLSNILAIPGQALLLINLPLAALLSRKLKEKSLCVGIANVWVLP…	542	Spar SOA1	sulfonate and inroganic sulfur transporter	SOA1/YIL166C	Sc_QA23_chr12-circle.g37.t1	98-augustus_masked-1375-CFF_4	WP_036503201.1 MFS transporter [Novosphingobium sp. AP12]
Cluster_105	atgactttggcaaaacaggcatgcgattgttgtcgtgttcgtcgagtaaagtgtgacggcgaaaagccatgtaatcgttgtctgcagcatgatttgaaatgtacttatttacaacctttgagaaaaagagggcccaaaaatattagatcgagaagtttaaagaaaattgccgaaacgcaaacgttcagtgagaacaacaactgtatgacagctttagaaatatctttgaaagttccaaaaaagcttattgataagtgtttaaggttgtaccacgataagttatatgttatttggcctctgctctcctacgatgaacttcataaacttctagaggaaaaatatgatgacacttacgcatattggtttctgacggctttgtcagcggccactcttagtgat…	1392	MTLAKQACDCCRVRRVKCDGEKPCNRCLQHDLKCTYLQPLRKRGPKNIRSRSLKKIAETQTFSENNNCMTALEISLKVPKKLIDKCLRLYHDKLYVIWPLLSYDELHKLLEEKYDDTYAYWFLTALSAATLSDLQTEVKLGDGTSFSGRQLTFLCISSRQQFDDLDNSDLFKILTYYCLHRCFSQFSDTKTSYRLSCAAISLIKITEFHREKTYVSLPFEEQQLWRKIYYLLLLTERYYAVYIHCSTSLDSTIAPPQPEPVTDPRLSLDSFLEMIRVFTVPGKCFFDALATDSSNASCDEDSLKKIWKELHTASLEIEPWSYGYVDIAFSRHWIRVLAWKLVLRTGNINFLSASNSAHVPIEIARDMLDDVFLTPNNLYGVHGPGIPTKAIEVANALVD…	463	ScerMAL73*	maltose transcription factor	MAL33/YBR297W		2288-YBR297W	WP_100064819.1 Zn(II)2Cys6 transcription factor [Stenotrophomonas maltophilia]
Cluster_132	atggtgagtatgaatagcaatatcatggtcacacctgtggcgcttatgaaggtcccaaagaaggtgattgaacaatgcttaagactgtatcaggataacttatacgtgatttggcctatgctctcttatgatgatcttcacaagcttctagaagaaaaatatgacgactgctatacttactgttttttagtgtctctttcagcagccactctgagcgacttgcaaactgagataagatcagaagaaggagttccgttcactggtgaacagttgtgttctctttgcatgttatcgcgtcaattcattgacgatctgagtaacagcgatatatttcgaatcatgacatactattgcttacatcgttgctacgcacagtttgcggatacgagaacttcctat…	1233	MVSMNSNIMVTPVALMKVPKKVIEQCLRLYQDNLYVIWPMLSYDDLHKLLEEKYDDCYTYCFLVSLSAATLSDLQTEIRSEEGVPFTGEQLCSLCMLSRQFIDDLSNSDIFRIMTYYCLHRCYAQFADTRTSYRLSCEAIGIIKMGGFHREETYEFLPFGEQQLRRKVYYLLLMTERYYAVYFHVVASLDAIVAPPLPEIVTDPRLSLESFLEVIRVFTVPGKCFFDALATNCVNDSCTEESLRRIWNELHTVSLAVKPWSYGYIDFLFSRHWVRTLAWKLVLHMKGMRMNFLSSASSTHIPVKIARDMLKDTFLTPKNLYNVHGPGIPMKSLEVADALVDVVNKYDHNMKLEAWNVLYDVSKFVFSLKHCNNKMVEMFSTKCQNALITLPISKPLQLN…	410	ScerMAL93	maltose transcription factor	YPR195W		1643-snap_masked-BAN_7-6824	WP_100064808.1 Zn(II)2Cys6 transcription factor [Stenotrophomonas maltophilia]
Cluster_445	atgcaaaccccttcagaaactgccgacgtcaagttggatgtcctcaacgaacccagtgcacatttaatcgaggaaaatgtggctcttccagaggacacattccgttcgtattggagttatttgctctacgagatggctcattataaaccaatcatctttatgaccccaataactgcgagtttgattttatcgattgtgctttttcatgatatcccaggtatccttacgttttctgtgatatcgcttctcctttctattatcattttattgatcagtataggtacattcgcagccgggacctgggataaggattccaaggttaagcttttattagaagtcattgcacgtaaaccagcagtaggagggaaggaatggaggataatcgcgcgtaatatgaat…	696	MQTPSETADVKLDVLNEPSAHLIEENVALPEDTFRSYWSYLLYEMAHYKPIIFMTPITASLILSIVLFHDIPGILTFSVISLLLSIIILLISIGTFAAGTWDKDSKVKLLLEVIARKPAVGGKEWRIIARNMNQYLFDHGQWFTPYYFLCEHRCHEFFKSLIEQERSNTHTSPPTNGAENTPVNKVSNDVEKSYMFSSDPVLEAYFVKAAEIDKEAQFEYWRKQYPELDLP	231	SparUIP3	integral membrane protein of unknown function	UIP3/YAR027W	Sc_YJM789_chr1R-cluster.g5.t1	1461-maker-AMA_5-10173
Cluster_47	atggtggaaacagatctgtctagaaatgacaatttggacgataaaagcactgtctgctacagcgaaaaggcagataccgatgttgataagtctactgcgtccggcttgcgtcgtatagatgccgtcaacagggtcctgtctgactatggctctttcacagcttttggagtcacatttagttcgctcaagaccgctttactagtagcgctgtttttgcagggctattgtactggacttggtgggcagatttcgcaatcgatacaaacctacgctgctaatagctttgggaagcattctcaggttgggtcaattaataccgtcaaatcaatagtggcttctgttgtcgctgtgccatatgcacgtatgtcggatcgatttgggcgtatagaatgctggatc…	1821	MVETDLSRNDNLDDKSTVCYSEKADTDVDKSTASGLRRIDAVNRVLSDYGSFTAFGVTFSSLKTALLVALFLQGYCTGLGGQISQSIQTYAANSFGKHSQVGSINTVKSIVASVVAVPYARMSDRFGRIECWIFALVLYTVGEIISAATPTFGGLFAGIIIQQFGYSGFRLLATALTGDLSGLRDRTFAMNIFLIPVIINTWVSGNIVSSVAGHTAPYKWRWGYGIFCIIVPFSTLILVLPYAYAQYISWRNGKLPPLRLREKGRTLRQTLWKFAEDVNLIGVILFTAFLVLVLLPLTIAGGATSKWKEGHIIAMIVVGGCLGFIFLIWELRFAKNPFIPRVYLGDPTIYVALLMEFVWRLALQIELEYLVTVLMVAFGESTLSAQRIAQLYNFLQSCT…	606	Spar ENB1	ferric enterobactin transporter	ENB1/YOL158C	Sc_JAY291_chr6L-cluster.g27.t1	6955-YOL158C	WP_100064809.1 MFS transporter [Stenotrophomonas maltophilia]
Cluster_420	atgcaagcctcttcagaaactgccgacgtcaagtcggatgccctcaacgaacccagtgcacatttaatcgaggaaaatgtggctcttccagaggacacattccgttcgtatctgagttatttgctctacgagatggctcattataaaccgataatggttctactgtcggtaatcgcaactttaggtgtattgattacgctttttcacaataacgatacctgctctataatcttcgggatatctctttttatatcctctctagttttgttgatggctttaattgcaatgtcggtaaggatcagtgatagggatttcataatcaaacttttattagaagttatcacacgaaaaccagcaggaaagggatggagaactgttgcgtataatatgaaccagtat…	714	MQASSETADVKSDALNEPSAHLIEENVALPEDTFRSYLSYLLYEMAHYKPIMVLLSVIATLGVLITLFHNNDTCSIIFGISLFISSLVLLMALIAMSVRISDRDFIIKLLLEVITRKPAGKGWRTVAYNMNQYLFHEGLWYTPYYFYCGRKCQYFFNSLIETKKPNTESGSPTEDEENTQPDTQPDTSPNEALDEVLRYYFCIPDPNLEAYFVKAAEADQEAQHEYWRKQYPEAALP	237	SparUIP7	integral membrane protein of unknown function	UIP3/YAR027W	Sc_YJM789_chr1R-cluster.g5.t1	536-maker-970-AFD_4
Cluster_1192	atgaagtacccaggcgattttactaccattatggccgatgaaaaagccaagacattgactaaatggctcgactcggcggcggacaattgttactttcgctacactactactccagcactcggtgattataatttaaatgtgctggcaataaatgccgacacagagaccctagtcgaagccaactccgtgccaactctgaagaacgccaaacaatgggtcaatgatatggaagtgtattggaggcaattcgattatgatgagaagtcagacatcagctcaccgaaccctcctgacagtaactaa	303	MKYPGDFTTIMADEKAKTLTKWLDSAADNCYFRYTTTPALGDYNLNVLAINADTETLVEANSVPTLKNAKQWVNDMEVYWRQFDYDEKSDISSPNPPDSN	100	Spar unknown	unknown	YIL014C-A		837-augustus_masked-AMA_5-10173
Cluster_413	atggaagccccttcagaaattaccgattccaaatcagatacatcgaagggcctagatgctcaattaatcgagaaaaatgttgctcttcctaaagacatattccgttcgtatctgagttattgtatctatgacatgcttcgttataaaccgataatggttccgggcgcggtatccgtgggttcagttttatcgatcgtgtttttgcacgacaacatcgcttgcgttgtcatttccgcagtactggctggtatttccttgttcgctttaatgattgtaggtgatggttatctaaagccggtcagtcgtcgagattttgagaccgagcttttagtagaagtcatcacacgtaaaccagcggtagaagggaaagaatggaagattatcacatacaaaatgaac…	723	MEAPSEITDSKSDTSKGLDAQLIEKNVALPKDIFRSYLSYCIYDMLRYKPIMVPGAVSVGSVLSIVFLHDNIACVVISAVLAGISLFALMIVGDGYLKPVSRRDFETELLVEVITRKPAVEGKEWKIITYKMNQYLFNHGQWHTPYYFYGDEDCYRYFLSLIEGITAKKQTPTSIGYSTGTQLNSSVTAESEDAIESVPPSPGQNYQNFLLKAAEIDQQAQENYWRRRHPNIDALLKKTE	240	ScerMST34	integral membrane protein involved in vesicle formation	MST28/YAR033W	Sc_YJM789_chr1R-cluster.g7.t1	1459-maker-AMA_5-10173
Cluster_21	atgttcaatcgtttaaacaaattccaagctgctttagctttggccctttactctcaaagtgcgttgggtcaatactatagcaatagcacctcaatttcgagcaacagttcgtccaccgctgtagtatcgagttcctccggttctgtttcgatcagtagctctatcgctcagacatcctcgtccgctaccgatatcttaagttctatcacacaatcagcttcatccacttctggtgtttctagctctgtcagtcaatccgcttcatctgcttccgatgtctcgagctctgtcagtcaatccgcttcatctgcttccgatgtctcgagctctgtcagtcaatccgcttcatccacttctggtgtttctagctctgtcagccaatctgcctcatctgcttcc…	2505	MFNRLNKFQAALALALYSQSALGQYYSNSTSISSNSSSTAVVSSSSGSVSISSSIAQTSSSATDILSSITQSASSTSGVSSSVSQSASSASDVSSSVSQSASSASDVSSSVSQSASSTSGVSSSVSQSASSASSSSASVTQSSSSASGASSSFPQSTSSASTASSSVTSGSLSSITSSASSASATASNSLSSSDGTIYLPTTTISGDLTLTGKVIATEGVVVAAGAKLTLLDGDKYVFSADLKVHGDLVVKKSKSTYPGTEFDISGENFEVSGNFNAEESAATSASIYSFTPSSFDNSGDISLSLSKAKKGEVTFSPYSNSGAFSFSNAILNGGSVSGLQRRAEDEGSVNNGEINLDNGSTYVIVEPVSGKGTVNIISGNLYLHYPDTFTGQTVVFKGE…	834	SparHPF1	haze-protective mannoprotein	CSS1/YIL169C	Sc_K7_AWA1.g89.t1	991-augustus_masked-BQN_4-5641	WP_161785186.1 hypothetical protein [Stenotrophomonas maltophilia]
Cluster_158	atggctgatatatttggacctgctcctgaaccacctaccgagttaggacgtcttagggtcctatctaaaacagctggtataagagtttctccactaatcctgggaggtatgtcgattggtgatgcttggtcaggagccatgggatcaatgaacaaggagcgagcttttgagttactcgatgccttttacgaagcaggtggtaattttattgatactgcaaataattaccagaacgaacagtcagaagcttggattggtgaatggatggtttcaagaaaattgcgtgaccaaattgtaattgccaccaagtttaccacagattataagaagtatgaagtaggtggcggtaaaagtgccaactattgtggtaatcacaagcgtagtttacatgtgagtgtc…	1128	MADIFGPAPEPPTELGRLRVLSKTAGIRVSPLILGGMSIGDAWSGAMGSMNKERAFELLDAFYEAGGNFIDTANNYQNEQSEAWIGEWMVSRKLRDQIVIATKFTTDYKKYEVGGGKSANYCGNHKRSLHVSVRDSLRKLQTDWIDILYVHWWDYMSSIEEVMDSLHILVQQGKVLYLGVSDTPAWVVSAANYYAQSHGKTPFSIYQGKWNLLNRDFECEIIPMARHFGMALAPWDVMGGGRFQSRKAMEERKKNGEGLRTFVGSPDQTDAEKKISEALSKVAEEHGIESVTAIAIAYVRSKAKKVFPLVGGRKIEHLKQNIEALSIKLTPEQIEYLESIVPFDVGFPTNFIGDDPAVTKKLSILTAMSAKISFD	375	SparAADx (SPAR_F00040)	aryl-alcohol dehydrogenase	AAD14/YNL331C	Sc_AWRI796_arylalcohol-cluster.g74.t1	6715-YNL331C_NumOfGenes_2	WP_161785187.1 aldo/keto reductase, partial [Stenotrophomonas maltophilia]
Cluster_55	atgacaattattcgtaatccaacttggtggaaagaggccaccgtctatcaaatttaccccgctagtttcaaggactccaacaatgacggatggggtgatttagctgggattacctccaaacttgactatgtcaaagaattaggtgtcgatgcgatatgggtgtgtccattctatgaatctcctcaggaagatatgggttacgatatcgcaaactatgaaaaggtttggccacgttacggtaccaatgaggactgtttccaaatgatagaagaagctcataaaagaggtattaaggtgatcgttgacctggttattaaccattgctctgaagaacatgagtggttcaaggagagtaaatcttccaagaccaatccaaagcgtgactggtttttctggaga…	1746	MTIIRNPTWWKEATVYQIYPASFKDSNNDGWGDLAGITSKLDYVKELGVDAIWVCPFYESPQEDMGYDIANYEKVWPRYGTNEDCFQMIEEAHKRGIKVIVDLVINHCSEEHEWFKESKSSKTNPKRDWFFWRPPKGFDEKGNPIPPNNWRSFFGGSAWRYDEKTGEFFLHVYAPGQPDFNWENEECRKAIYDSSVGYWLRHNVDGFRIDVGSMYSKVEGLPDAPITDPTVPYQDGTAFFINGPRIHEYHKEMRKYMLSQIPEGKEIMTVGEVGVGNEEDFRDYTSAKEGELNMMFNFKHTSVGESPECKYELIPFTLKDFKLALAESFLFIENTDCWSTIYLENHDQPRSVSRFGSDSPKWRAISSKMLATLIISLTGTVFIYQGQELGMPNFKNRKI…	581	Scer IMA6	alpha-glucosidase	IMA5/YJL216C	Sc_JAY291_chr6L-cluster.g23.t1	4909-YJL216C	WP_100064817.1 alpha-glucosidase [Stenotrophomonas maltophilia]
Cluster_9	atgctcaatcgctttaataagtttcaagctgctttagctttagccctttattcacaaagtgtactaggtcagtactatccaaatagcactacaattccaagcaacagctcatcatcttctttttcatcaacctcatcaagttccttttctattagtagttctattactcaatcgacttcatcaacccccgatgtttcgagttctctcactcaattaacctcatcttcggatgtttcgagctctattgcttcatcgtcctctcctggttcaggagtgtcaagttctgttactcaatcgagttcaagtggcagtagtccatctggtactggttccacagctactactccgtctggcactactccatctggtactggttccacagctactacaccatctggc…	3039	MLNRFNKFQAALALALYSQSVLGQYYPNSTTIPSNSSSSSFSSTSSSSFSISSSITQSTSSTPDVSSSLTQLTSSSDVSSSIASSSSPGSGVSSSVTQSSSSGSSPSGTGSTATTPSGTTPSGTGSTATTPSGTTPSGTGSTATTPSGTTPSGTGSTATTPSGTTPSGTGSTATTPSGTTPSGTGSTATTPSGTTPSGTGSTATGPSGTGSTATTPSGTTPSGTGSTATTPSGTGSTATGPSGTGSTATTPSGSVTGSLSSITSSASSASATASNSLSSSDGTIYLPSTTISGDLTLTGSVIATEAVEIAAGGKLTLLDGDKYVFSADLIVHGDLSVEKSKPTYPGTEFDITGENFDVSGTFNAEEPAASSASTYSFTPGSFINSGGISLSLSASPKGE…	1012	HPF7	haze-protective mannoprotein	HPF1/YOL155C	Sc_K7_AWA1.g89.t1	768-augustus_masked-CAR_3-5886	WP_161785186.1 hypothetical protein [Stenotrophomonas maltophilia]
Cluster_265	atggcaaaacacatcgttgccgctcttcaagtcggctcttgtccgggctctactcagaacaccttaagaaaaattttatcatatgagaaggagatcagagaatctggtgctaagttggttgtcatcccagaagccactcttggtggttatccaaaggggtcgaacttcggagtttatctaggctaccgtctccaagaaggaagagaagagtatgcaaggtatcttgccgaagcgattgagatcggggccggagagaaatatccagagattagtcagttatgcgcactttcgaaggccaccgacgcatccttatgcgttgggtgtattgagcgcgatgggacgacactgtattgtaccatggtctatatagatcctcggggtggttacgttgggaagcat…	897	MAKHIVAALQVGSCPGSTQNTLRKILSYEKEIRESGAKLVVIPEATLGGYPKGSNFGVYLGYRLQEGREEYARYLAEAIEIGAGEKYPEISQLCALSKATDASLCVGCIERDGTTLYCTMVYIDPRGGYVGKHRKLMPTAGERLIWGQGDGSTLPVVDTAAGKIGGAICWEKYDAPTTIRYNIAYEGRLFLISAVQFMPDATTMGFGEIVDQATGKRKLPGWPSADDNCINGGSVIIDPYGEIIAGPLLGKEGLLTAEINTDLIAEARFDLDPVGHYARGDVFQLTVNERSHDVKFTK	298	Spar NIT1x	nitrilase	NIT1/YIL174C		97-augustus_masked-1375-CFF_4	WP_124409566.1 carbon-nitrogen hydrolase family protein [Pseudomonas sp. R4-34-07]
Cluster_48	atgtctgaagttggcgatatgtccaccattagccaagataaggtaaagtcgaaggtctatgaaacaaatattgatgagcgtgatgttggaagtgtggaagagacagtaaagcagggtgttcttcacaatgatagaacaaagctaaagcaagggctcaaagaacgtcatatcaaaatgttgacactcgttggtgtatttggtacaggactgtttctgtcttctggtggtacattaaagaaaactgggcctgttggcttactgattgcatatctctttgttggtattgtcgtaggctgtaaccaaattgcaatagctgaggttgcctctttcatgcccgccactggggcaaccattagacatgctgagcaattcatagacgagnctgttggcttactgaat…	1809	MSEVGDMSTISQDKVKSKVYETNIDERDVGSVEETVKQGVLHNDRTKLKQGLKERHIKMLTLVGVFGTGLFLSSGGTLKKTGPVGLLIAYLFVGIVVGCNQIAIAEVASFMPATGATIRHAEQFIDEXVGLLNAYLFVGIVVGCNQIAIAEVASFMPATGATIRHAEQFIDESVGFTFGWISTYSSLMPGELSATAVIMTYWTDVSPAIFITVFGVLFVATNIYTIRFYGEIEYIFGWLKVLLIIILIVSGLVIDLGGTKGQERLGFHYWRDPGPFANYLVGGHIGKFVGFWAAISSVVYSYSGIQNIAILAGETKNSRHAIFHGAKNVFLRIIVLYLVTVFILTLIVPYNDKLIATGTGTARSSPFVIAMNRAGIKVLPHIVNALILTSAWSAGNLAI…	602	ScerDIP8	dicarboxylic amino acid permease	DIP5/YPL265W	Sp_unk_tyrosine-permease.g41.t1	44-PUT_AA_TRASP-R.14848-	WP_100064818.1 amino acid permease [Stenotrophomonas maltophilia]
Cluster_1056	atgagctgttctctaggtgtttctacaattctttcatcctctgatgtatcgatggtagcagcatggctaaattctaccgaatccaatacgtatatccactactcaacatgttggggcacaagtgattacacacttaatatctctgttatagatgctactacagagaaattggttgacactagattattaacaacactcgagaatgcaaccgcttggattaactcaaactctattgatgaagacgaagatgatatgcctcatgccactaacgtagcagaccggcttgatggattatcccttagcaagcgcgtatatagcatctgtcactacgaattttggtgcggatcctctccctag	357	MSCSLGVSTILSSSDVSMVAAWLNSTESNTYIHYSTCWGTSDYTLNISVIDATTEKLVDTRLLTTLENATAWINSNSIDEDEDDMPHATNVADRLDGLSLSKRVYSICHYEFWCGSSP	118	Scer ABM2	microtubule organization	ABM1/YJR108W		5014-YJR108W
Cluster_839	atgttagatttattaagattacaattaacaacattcattatgaatgatgtaccaacaccttatgcatgttattttcaggattcagcaacaccaaatcaagaagattttattaatgatagtggtgaaactgttgaatttgaatcatatgttattcctgatgaattattagaagaaggtcaattaagattattagatactgatacttctatagttgtacctgtagatacacatattagattcgttgtaacagctgctgatgttattcatgattttgctattccaagtttaggtattaaagttgatgctactcctggtagattaaatcaagtttctgctttaattcaaagagaaggtgtcttctatggacaatgtagtgaattgtgcggactgggacatgcc…	450	MLDLLRLQLTTFIMNDVPTPYACYFQDSATPNQEDFINDSGETVEFESYVIPDELLEEGQLRLLDTDTSIVVPVDTHIRFVVTAADVIHDFAIPSLGIKVDATPGRLNQVSALIQREGVFYGQCSELCGLGHANMPIKIEAVSLPKFLE	149	Scer COX30	cytochrome oxidase	COX2/Q0250		7833-Q0250	WP_140656512.1 cytochrome c oxidase subunit II [Rhodanobacter glycinis]
Cluster_651	atgcaaaccccttcggaaaataccgataccaaattggatacatccaacgaacctagtgcacatttgattgaggaaaatgtggctcttcctaaggaaatattctattcgtactggagttattttacgataccgatccaaaatctagattttgaggctgagcttctagtagaagtcattaaacgtaaacctgctgtaaggggtaaggaatggaggactatcacatacaacatgaaccaatatctacttggtcatgggctatggaacactccgtactacttttatggcgatgaacaatgctacgtttattttttaagtcttattgcaggagtaacccccaagaagcaaacaaccgcatcaattgacgatattgcggacgcacagtcgaatgtgccaaccact…	546	MQTPSENTDTKLDTSNEPSAHLIEENVALPKEIFYSYWSYFTIPIQNLDFEAELLVEVIKRKPAVRGKEWRTITYNMNQYLLGHGLWNTPYYFYGDEQCYVYFLSLIAGVTPKKQTTASIDDIADAQSNVPTTVTPGEDIEPASPSSAPNYRNFLLKAAEIEQQAQNNYWKERYPEMNAVL	181	MST34	integral membrane protein involved in vesicle formation	MST27/YGL051W	Sc_YJM789_chr1R-cluster.g6.t1	775-augustus_masked-CEM_2-7330
Cluster_971	atggccagtgctcaatctgatttcattcaggcagagttacataacataaataatagcgtgactactgatagtgggtttagcttccacgacttcgagaatgatataggcaatacactaccttatagaaaacagttagtttctggtcacattatcgagtacgactccgactcaggctttagtattacccacccagacattatcggtgagattaaagtagatgatgtgctccaggcatataaagaggcttttaagagtaattttagtgcgtacacgacctatatcagtgctaactacttagtacagttctcaccatggcaatcaaacatttttaagaagctgaaccacacggcacgagtcgaaaatacaaatgtgacggaaactactaatggccactga	396	MASAQSDFIQAELHNINNSVTTDSGFSFHDFENDIGNTLPYRKQLVSGHIIEYDSDSGFSITHPDIIGEIKVDDVLQAYKEAFKSNFSAYTTYISANYLVQFSPWQSNIFKKLNHTARVENTNVTETTNGH	131	Spar unknown	unknown	no match	Sc_EC1118_1M36-cluster.g87.t1	1107-augustus_masked-AFA_4-7928	no significant similarity
Cluster_1136	atgaagcttgcagatgttctcggtgccgttgctttcaccagcttgatggactgggaggcttctcaagaaggatatggcattcaatatattcagtccacagatgacaatgagaatggcctaacagctgttgcattggcaagaaatggttcatatatcgacgacataactgtttatggtgataatcccattcttccctggctgcaagagttttccgcagagcttgatgactttgctcagcaactatacagccagggtatcagtcaaactcaatacaacgaaggaaacttgaccttctcaagtgcgttgacgtggtggattacgatctag	327	MKLADVLGAVAFTSLMDWEASQEGYGIQYIQSTDDNENGLTAVALARNGSYIDDITVYGDNPILPWLQEFSAELDDFAQQLYSQGISQTQYNEGNLTFSSALTWWITI	108	Scer unknown	unknown	no match	Sc_EC1118_1M36-cluster.g86.t1	1677-snap_masked-AFA_4-7928	WP_152609532.1 hypothetical protein [Stenotrophomonas maltophilia]
#previously named	MPR1	Takagi H, et al. (2000) Saccharomyces cerevisiae sigma 1278b has novel genes of the N-acetyltransferase gene superfamily required for L-proline analogue resistance. J Bacteriol 182(15):4249-56 PMID: 10894734
	RTM1	Ness F and Aigle M (1995) RTM1: a member of a new family of telomeric repeated genes in yeast. Genetics 140(3):945-56 PMID: 7672593
