# Supplementary material for: Whole genome sequencing of Canadian Saccharomyces cerevisiae strains isolated from spontaneous wine fermentations reveals a new Pacific West Coast Wine clade
Source: G3 (Bethesda). 2023 Jun 12;13(8):jkad130. doi: 10.1093/g3journal/jkad130 (PMC10411583; doi:10.1093/g3journal/jkad130)
Supplement: jkad130_Supplementary_Data [file jkad130_supplementary_data.zip › Table_S1_G3-2023-404213.xlsx]

## Sheet: gsc_w_metadata
Table S1. Origin and fermentation stage of BC strain isolation
Strain Name	vineyard	Okanagan Subregion	origin	#isolates	Grape variety	Fermentation Stage Isolated*	Clade	Study
OCP007	OCP	PentictonNaramata	starter/vineyard	8	Pinot Gris	L	Wine/European	This study
OCP032	OCP	PentictonNaramata	winery	8	Pinot Gris	M, L	Wine/European	This study
OCP041	OCP	PentictonNaramata	vineyard	15	Pinot Gris	E,M,L	Pacific West Coast Wine	This study
OCP048	OCP	PentictonNaramata	winery	4	Pinot Gris	E	Wine/European	This study
OCP080-2	OCP	PentictonNaramata	winery	6	Pinot Gris	E	Pacific West Coast Wine	This study
OCP088	OCP	PentictonNaramata	winery	212	Pinot Gris	E,M,L	Pacific West Coast Wine	This study
OCP090	OCP/SBV	PentictonNaramata	vineyard	1	Pinot Gris	E	Pacific West Coast Wine	This study
OCP095	OCP	PentictonNaramata	vineyard	1	Pinot Gris	E	Pacific West Coast Wine	This study
OCP107	OCP	PentictonNaramata	vineyard	1	Pinot Gris	M	Wine/European	This study
OCP112	OCP/CC	PentictonNaramata	vineyard/winery	4	Pinot Gris	M, L	Wine/European	This study
OCP113	OCP	PentictonNaramata	vineyard/winery	4	Pinot Gris	M, L	Wine/European	This study
OCP116	OCP	PentictonNaramata	vineyard	1	Pinot Gris	E	Wine/European	This study
OCP125	OCP	PentictonNaramata	winery	1	Pinot Gris	M	Pacific West Coast Wine	This study
OCP128	OCP	PentictonNaramata	winery	31	Pinot Gris	E,M,L	Wine/European	This study
OCP138	OCP	PentictonNaramata	vineyard/winery	28	Pinot Gris	E,M,L	Wine/European	This study
OCP176	OCP	PentictonNaramata	vineyard/winery	55	Pinot Gris	E,M,L	Wine/European	This study
OCP177	OCP	PentictonNaramata	winery	6	Pinot Gris	M, L	Wine/European	This study
OCP191	OCP	PentictonNaramata	winery	1	Pinot Gris	M	Wine/European	This study
OCP193	OCP	PentictonNaramata	vineyard/winery	13	Pinot Gris	E, M, L	Wine/European	This study
OCP204	OCP	PentictonNaramata	vineyard/winery	4	Pinot Gris	E,M,L	Wine/European	This study
OCP206	OCP	PentictonNaramata	winery	2	Pinot Gris	L	Wine/European	This study
OCP210	OCP	PentictonNaramata	starter/vineyard/winery	15	Pinot Gris	E,M,L	Wine/European	This study
OCP212	OCP	PentictonNaramata	vineyard	11	Pinot Gris	E,M,L	Wine/European	This study
OCP216	OCP	PentictonNaramata	vineyard/winery	124	Pinot Gris	E,M,L	Wine/European	This study
OCP225	OCP/RD/SBV	PentictonNaramata	winery	15	Pinot Gris	E,M,L	Wine/European	This study
OCP226	OCP	PentictonNaramata	vineyard/winery	5	Pinot Gris	E, L	Wine/European	This study
OCP245	OCP	PentictonNaramata	winery	>6	Pinot Gris	M, L	Wine/European	This study
OCP251	OCP	PentictonNaramata	vineyard/winery	147	Pinot Gris	M, L	Wine/European	This study
OCP279	OCP	PentictonNaramata	winery	1	Pinot Gris	E	Wine/European	This study
OCP281	OCP	PentictonNaramata	unknown	unknown	Pinot Gris	E,M,L	Wine/European	This study
OCP284	OCP	PentictonNaramata	winery	3	Pinot Gris	L	Wine/European	This study
OCP295	OCP	PentictonNaramata	vineyard	3	Pinot Gris	E, L	Wine/European	This study
OCP298-2	OCP	PentictonNaramata	vineyard	4	Pinot Gris	M	Wine/European	This study
OK047	TA	Kelowna	vineyard	>10	Pinot Noir	L	Transpacific Oak	Cheng et al 2020
OK182	TN	OliverOsoyoos	vineyard	1	Pinot Noir	L	Pacific West Coast Wine	Cheng et al 2020
OK188	TN	OliverOsoyoos	vineyard	>15	Pinot Noir	L	Pacific West Coast Wine	Cheng et al 2020
OK200	TA	Kelowna	vineyard	>10	Pinot Noir	L	Wine/European	Cheng et al 2020
P100A04	CC	Kelowna	vineyard	>10	Pinot Noir	L	Wine/European	Cheng et al 2020
P104A01	GV	PentictonNaramata	vineyard	>10	Pinot Noir	L	Pacific West Coast Wine	Cheng et al 2020
P107C11	RD	OliverOsoyoos	vineyard	>3	Pinot Noir	L	Wine/European	Cheng et al 2020
P109A01	TN	OliverOsoyoos	vineyard	43	Pinot Noir	L	Pacific West Coast Wine	Cheng et al 2020
P87B02	RD	OliverOsoyoos	vineyard	>10	Pinot Noir	L	Pacific West Coast Wine	Cheng et al 2020
P93A01	TII	PentictonNaramata	vineyard	NA	Pinot Noir	L	Beer1/Mixed Origin	Cheng et al 2020
P93F02	TII	PentictonNaramata	vineyard	NA	Pinot Noir	L	Beer1/Mixed Origin	Cheng et al 2020
SBV001	SBV	OliverOsoyoos	vineyard/winery	>=9	Pinot Noir	E,M,L	Pacific West Coast Wine	Martiniuk et al 2016
SBV007	SBV	OliverOsoyoos	winery	12	Pinot Noir	E,M,L	Wine/European	Martiniuk et al 2016
SBV011-1	SBV	OliverOsoyoos	vineyard/winery	15	Pinot Noir	M, L	Wine/European	Martiniuk et al 2016
SBV011-2	SBV	OliverOsoyoos	UNK	UNK	Pinot Noir	M, L	Pacific West Coast Wine	Martiniuk et al 2016
SBV014	SBV	OliverOsoyoos	vineyard/winery	183	Pinot Noir	E,M,L	Pacific West Coast Wine	Martiniuk et al 2016
SBV015	SBV/TN	OliverOsoyoos	vineyard/winery	209	Pinot Noir	E,M,L	Pacific West Coast Wine	Martiniuk et al 2016
SBV016	SBV	OliverOsoyoos	vineyard/winery	14	Pinot Noir	M, L	Pacific West Coast Wine	Martiniuk et al 2016
SBV017	SBV	OliverOsoyoos	winery	1	Pinot Noir	E	Wine/European	Martiniuk et al 2016
SBV033	SBV	OliverOsoyoos	vineyard/winery	11	Pinot Noir	E,M,L	Pacific West Coast Wine	Martiniuk et al 2016
SBV034	SBV/MHA	OliverOsoyoos	vineyard/winery	68	Pinot Noir	E,M,L	Pacific West Coast Wine	Martiniuk et al 2016
SBV040	SBV	OliverOsoyoos	vineyard	23	Pinot Noir	E,M,L	Pacific West Coast Wine	Martiniuk et al 2016
SBV041	SBV	OliverOsoyoos	vineyard/winery	17	Pinot Noir	M, L	Pacific West Coast Wine	Martiniuk et al 2016
SBV050	SBV	OliverOsoyoos	vineyard/winery	117	Pinot Noir	E,M,L	Pacific West Coast Wine	Martiniuk et al 2016
SBV051	SBV	OliverOsoyoos	vineyard	17	Pinot Noir	M, L	Pacific West Coast Wine	Martiniuk et al 2016
SBV055	SBV	OliverOsoyoos	vineyard	46	Pinot Noir	E,M,L	Pacific West Coast Wine	Martiniuk et al 2016
SBV057	SBV	OliverOsoyoos	vineyard	1	Pinot Noir	L	Pacific West Coast Wine	Martiniuk et al 2016
SBV058	SBV	OliverOsoyoos	vineyard	1	Pinot Noir	L	Pacific West Coast Wine	Martiniuk et al 2016
SBV073	SBV	OliverOsoyoos	vineyard	10	Pinot Noir	M, L	Pacific West Coast Wine	Martiniuk et al 2016
SBV074	SBV	OliverOsoyoos	vineyard	6	Pinot Noir	M, L	Pacific West Coast Wine	Martiniuk et al 2016
SBV087	SBV	OliverOsoyoos	vineyard	1	Pinot Noir	L	Pacific West Coast Wine	Martiniuk et al 2016
SBV090	SBV	OliverOsoyoos	vineyard	2	Pinot Noir	M	Wine/European	Martiniuk et al 2016
SBV139	SBV	OliverOsoyoos	winery	3	Pinot Noir	E,M,L	Wine/European	Martiniuk et al 2016
SBV151	SBV	OliverOsoyoos	vineyard	9	Pinot Noir	E,M,L	Pacific West Coast Wine	Martiniuk et al 2016
SBV154	SBV	OliverOsoyoos	vineyard	11	Pinot Noir	M, L	Pacific West Coast Wine	Martiniuk et al 2016
SBV155	SBV	OliverOsoyoos	vineyard	22	Pinot Noir	M, L	Prise de Mousse/Vin7	Martiniuk et al 2016
SBV171	SBV	OliverOsoyoos	vineyard	4	Pinot Noir	E,M,L	Wine/European	Martiniuk et al 2016
SBV173	SBV	OliverOsoyoos	vineyard	52	Pinot Noir	E	Pacific West Coast Wine	Martiniuk et al 2016
SBV178	SBV	OliverOsoyoos	vineyard	11	Pinot Noir	E,M,L	Pacific West Coast Wine	Martiniuk et al 2016
SBV180	SBV	OliverOsoyoos	vineyard	2	Pinot Noir	M, L	Wine/European	Martiniuk et al 2016
SBV185	SBV	OliverOsoyoos	vineyard/winery	4	Pinot Noir	E,M,L	Pacific West Coast Wine	Martiniuk et al 2016
SBV197	SBV	OliverOsoyoos	vineyard	94	Pinot Noir	E,M,L	Pacific West Coast Wine	Martiniuk et al 2016
*Fermentation Stage Isolated:
E = early fermentation (~30% sugar depletion)
M = mid fermentation (~50% sugar depletion)
L = late fermetation (65-90% sugar depletion)
References
Cheng, E., J. T. Martiniuk, J. Hamilton, G. McCarthy, S. Castellarin et al., 2020 Characterization of Sub-Regional Variation in Saccharomyces Populations and Phenolic Composition in a Canadian Wine Region. Frontiers in Genetics 11:1-19.
Martiniuk J. T., B. Pacheco, G. Russell, S. Tong, I. Backstrom et al., 2016 Impact of Commercial Strain Use on Saccharomyces cerevisiae Population Structure and Dynamics in Pinot Noir Vineyards and Spontaneous Fermentations of a Canadian Winery PLoS ONE 11(8):30160259.
