# Supplementary material for: Whole genome sequencing of Canadian Saccharomyces cerevisiae strains isolated from spontaneous wine fermentations reveals a new Pacific West Coast Wine clade
Source: G3 (Bethesda). 2023 Jun 12;13(8):jkad130. doi: 10.1093/g3journal/jkad130 (PMC10411583; doi:10.1093/g3journal/jkad130)
Supplement: jkad130_Supplementary_Data [file jkad130_supplementary_data.zip › Table_S2_G3-2023-404213.xlsx]

## Sheet: Table S1
Table S2. Microsatellite Data
Strain	C3		AT4		OO9		C5		C4		C8		O91		SCAAT3		YLR		SCY
Actiflore_RM2	121	115	289	281	446	434	122	124	262	253	146	139	268	295	388	385	126	109	279	311
Actiflore_Rose	121	124	291	291	425	417	122	122	259	259	150	150	274	274	394	394	123	123	279	279
Enoferm_M2	124	124	293	293	431	431	124	124	259	259	153	153	280	280	388	388	128	128	311	311
Enoferm_RP15	121	121	291	276	452	393	122	161	250	265	146	146	274	323	400	400	126	109	279	279
Fermichamp	115	115	276	276	449	434	174	174	294	294	139	143	271	271	388	388	126	126	308	308
Lalvin_BRL97	121	121	293	287	446	446	122	122	250	247	143	143	301	301	385	385	126	126	279	279
Lalvin_D254	121	121	275	275	449	449	122	122	256	256	150	150	274	274	380	380	126	126	279	279
Lalvin_QA23	121	115	289	276	422	434	132	124	310	310	146	139	316	268	388	483	126	126	311	305
Lalvin_T73	95	95	297	287	446	446	205	225	259	259	146	153	274	295	397	394	126	128	273	273
OCP007	136	136	275	295	452	422	157	157	256	259	150	146	250	245	403	403	126	126	279	279
OCP032	115	115	289	289	446	446	137	170	256	256	150	146	259	259	400	425	126	126	288	288
OCP041	109	109	277	277	393	393	120	120	253	253	133	133	254	254	397	397	117	120	338	338
OCP048	127	127	291	291	446	446	128	128	250	250	146	146	286	286	400	400	123	128	279	279
OCP080-2	124	124	277	277	420	428	159	159	253	253	150	150	254	254	380	380	114	114	288	288
OCP088	124	124	277	277	420	420	159	159	253	253	150	150	254	254	380	380	114	114	288	288
OCP090	124	124	277	277	420	420	170	170	279	279	133	133	254	254	400	400	114	114	288	288
OCP095	124	124	279	279	420	420	120	120	279	279	130	130	254	254	397	397	123	120	288	288
OCP107	124	124	293	299	455	455	157	143	259	259	146	146	236	236	403	391	126	123	288	288
OCP112	124	124	293	293	452	452	151	151	259	259	146	146	259	259	382	382	126	126	288	288
OCP113	124	124	293	293	452	452	151	153	259	259	146	146	259	259	382	382	126	126	291	291
OCP116	124	124	293	293	452	420	151	151	259	259	146	146	259	259	382	382	126	126	279	361
OCP125	124	124	277	277	420	420	172	172	279	279	133	133	254	254	400	400	114	114	279	282
OCP128	124	124	293	289	446	420	137	137	250	250	146	146	292	280	425	425	126	126	355	355
OCP138	121	136	275	295	452	422	157	157	256	259	150	146	250	245	403	403	126	126	355	355
OCP176	121	115	289	289	446	446	137	170	256	256	150	146	259	259	400	425	126	126	355	355
OCP177	121	115	289	289	446	446	137	170	256	256	150	146	259	259	425	425	126	126	291	291
OCP191	121	127	299	299	420	431	157	157	253	271	146	143	248	248	400	400	126	126	291	291
OCP193	121	127	299	299	420	431	157	137	253	271	146	143	248	248	400	400	126	126	291	291
OCP204	121	124	293	293	420	420	155	137	250	250	146	146	280	280	425	425	126	126	291	291
OCP206	121	124	293	293	420	420	166	137	250	250	146	146	280	280	425	425	126	126	279	279
OCP210	121	124	293	289	446	420	137	137	250	250	146	146	280	280	425	425	126	137	288	288
OCP212	121	121	287	293	446	446	122	191	250	250	143	143	301	304	385	385	126	126	279	279
OCP216	121	124	293	289	446	420	137	137	250	250	146	146	292	280	425	425	126	126	279	279
OCP225	121	121	293	293	452	452	139	139	262	262	146	146	259	259	388	388	114	114	279	279
OCP226	121	121	304	304	422	422	139	139	250	250	150	150	248	248	388	388	114	114	279	279
OCP245	121	121	275	295	452	422	157	157	256	256	146	146	245	245	403	403	126	126	279	279
OCP251	121	121	275	295	452	422	157	157	256	259	150	150	250	245	403	403	126	126	279	279
OCP279	121	121	293	293	452	420	164	151	262	262	150	146	301	320	380	403	126	123	291	291
OCP281	121	121	293	293	420	452	151	164	262	262	146	150	301	316	380	403	123	126	279	279
OCP284	121	121	293	293	452	420	164	151	262	262	150	146	301	301	380	403	126	123	279	279
OCP295	121	121	304	304	452	452	166	166	253	253	150	146	301	301	403	403	123	123	294	294
OCP298-2	121	121	289	289	446	446	137	170	256	256	146	146	259	259	400	425	126	126	355	355
OK047	109	109	275	275	399	399	120	120	297	297	130	130	254	254	397	397	123	123	276	276
OK182	124	124	277	277	420	420	159	159	265	265	133	133	254	254	400	406	114	114	279	279
OK188	124	124	279	279	420	420	120	120	279	279	130	130	254	254	397	397	123	123	276	276
OK200	124	124	291	291	422	422	155	155	265	265	146	146	271	271	388	388	126	126	279	279
P100A04	121	121	293	293	452	452	120	120	250	250	146	146	292	292	400	400	126	126	291	291
P104A01	112	112	291	291	425	425	120	120	250	250	150	150	459	459	409	409	114	114	279	279
P107C11	115	139	299	299	452	420	161	155	265	265	139	139	277	277	388	388	114	114	291	326
P109A01	124	124	277	277	420	420	157	157	262	262	130	130	254	254	380	380	126	126	279	279
P87B02	124	124	293	277	420	391	166	157	262	262	130	133	259	254	380	380	117	117	279	279
P93A01	98	118	271	274	411	431	132	130	299	302	133	124	233	236	380	380	109	109	267	267
P93F02	98	118	271	274	411	431	132	130	302	302	133	124	233	236	380	380	109	109	267	267
SBV001	124	124	277	277	393	393	159	159	253	253	130	130	254	254	380	380	117	117	279	279
SBV007	121	121	291	291	452	452	168	168	253	253	146	146	259	259	406	406	126	126	288	288
SBV011-1	121	121	289	289	446	446	137	170	256	256	146	146	259	259	0	0	126	126	355	355
SBV011-2	124	124	277	277	420	420	172	172	253	253	133	133	254	254	400	400	117	117	279	279
SBV014	109	109	279	279	420	420	120	120	262	262	133	133	254	254	496	496	117	120	279	279
SBV015	124	124	277	277	420	420	159	159	265	265	133	133	254	254	400	400	114	114	279	279
SBV016	124	124	277	277	420	420	120	120	262	262	150	150	254	254	496	496	114	120	279	279
SBV017	121	121	289	289	446	452	159	139	262	262	146	146	280	280	400	400	123	123	279	279
SBV033	124	124	277	277	420	420	120	120	265	265	133	133	254	254	400	400	114	114	279	279
SBV034	124	124	277	277	420	420	120	120	279	279	150	150	254	254	397	397	114	120	279	279
SBV040	124	124	277	277	420	420	120	120	259	259	150	150	254	254	397	397	114	120	276	276
SBV041	121	121	277	277	420	420	139	139	262	262	150	150	254	254	400	400	114	114	338	338
SBV050	109	109	279	279	399	399	120	120	259	259	133	133	254	254	397	397	117	120	279	279
SBV051	124	124	277	277	420	420	157	157	262	262	146	146	254	254	496	496	114	114	279	279
SBV055	124	124	277	277	420	420	120	120	265	265	133	133	254	254	400	400	114	120	279	279
SBV057	109	109	277	277	399	399	174	174	262	262	133	133	254	254	496	496	123	123	276	276
SBV058	124	124	277	277	420	420	120	120	262	262	133	133	254	254	496	496	114	120	265	265
SBV073	124	124	277	277	420	420	170	170	253	253	133	133	254	254	380	380	117	117	279	279
SBV074	127	127	277	277	452	452	148	148	259	259	150	150	254	254	496	496	114	114	279	279
SBV087	124	124	275	275	420	420	120	120	262	262	133	133	254	254	400	400	114	120	279	279
SBV090	124	124	293	293	393	393	137	137	250	250	146	146	295	295	400	400	126	137	259	259
SBV139	121	121	299	299	452	452	157	157	253	253	150	150	248	248	400	400	126	126	291	291
SBV151	121	121	277	277	420	420	120	161	253	253	133	153	254	254	400	400	126	126	279	279
SBV154	109	109	279	279	408	408	120	120	259	259	133	133	254	254	397	397	123	120	276	276
SBV155	121	115	276	276	449	452	135	124	294	294	150	143	271	268	388	385	123	123	323	323
SBV171	121	124	293	277	446	393	159	137	262	253	146	130	254	298	380	403	117	109	279	279
SBV173	109	109	279	279	399	399	120	120	279	279	133	133	254	254	496	496	123	120	276	276
SBV178	124	124	277	277	393	393	159	159	253	253	133	133	254	254	400	400	117	117	279	279
SBV180	124	124	299	299	446	420	168	168	265	265	146	146	301	304	403	403	126	126	279	279
SBV185	124	124	293	293	393	393	176	176	279	279	133	133	259	259	373	373	126	126	279	279
SBV197	124	124	279	279	452	452	120	120	262	262	133	133	254	254	380	380	114	120	279	279
Zymoflore_VL3c	121	115	293	281	446	449	122	137	262	253	146	139	298	295	403	385	126	109	279	279

## Sheet: READ ME
Table 1. Microsatellite Data
This table contains the microsatellite data for 10 loci used to create Figure S1. The loci are described in Cheng et al., 2020 Frontiers in Genetics, Volume 11, Article 908 and Martiniuk et al., 2016 PLOS ONE 11(8): e0160259. doi:10.1371/journal.pone.0160259
