# Supplementary material for: Whole genome sequencing of Canadian Saccharomyces cerevisiae strains isolated from spontaneous wine fermentations reveals a new Pacific West Coast Wine clade
Source: G3 (Bethesda). 2023 Jun 12;13(8):jkad130. doi: 10.1093/g3journal/jkad130 (PMC10411583; doi:10.1093/g3journal/jkad130)
Supplement: jkad130_Supplementary_Data [file jkad130_supplementary_data.zip › Table_S3_G3-2023-404213.xlsx]

## Sheet: Sheet 1
Table S3: Saccharomyces cerevisiae strains used in this study for construction of the phylogenetic tree in Figure 1
Strain	Phylogenetic Clade	SRA	Reference
CBS403	African Palm Wine	ERR1308871	Peter et. al 2018
DJ68	African Palm Wine	ERR1308961	Peter et. al 2018
Dji2-2A_a	African Palm Wine	ERR1308896	Peter et. al 2018
FTPW35	African Palm Wine	ERR1308963	Peter et. al 2018
NIGF12	African Palm Wine	SRR13317128	Han et. al 2021
NIGF3	African Palm Wine	SRR13317132	Han et. al 2021
NIGF6	African Palm Wine	SRR13317133	Han et. al 2021
NIGF7	African Palm Wine	SRR13317134	Han et. al 2021
NPA07-1	African Palm Wine	ERR1309231	Peter et. al 2018
LCBG-3D2	Agave	ERR1308995	Peter et. al 2018
LCBG-3D4	Agave	ERR1309045	Peter et. al 2018
LCBG-3D6	Agave	ERR1308853	Peter et. al 2018
LCBG-3Y3	Agave	ERR1309068	Peter et. al 2018
LCBG-3Y8	Agave	ERR1308806	Peter et. al 2018
LCBG-4Y3	Agave	ERR1309336	Peter et. al 2018
LCBG-Mosca3	Agave	ERR1308622	Peter et. al 2018
CBS1508	Asian Fermentation	ERR1309160	Peter et. al 2018
CLIB1411	Asian Fermentation	ERR1308760	Peter et. al 2018
CLQCA_05-006	Asian Fermentation	ERR1308765	Peter et. al 2018
CLQCA_10-619	Asian Fermentation	ERR1309430	Peter et. al 2018
CLQCA_10-620	Asian Fermentation	ERR1308938	Peter et. al 2018
CLQCA_24SC-235	Asian Fermentation	ERR1308623	Peter et. al 2018
DBVPG5836	Asian Fermentation	ERR1309502	Peter et. al 2018
Me7	Asian Fermentation	ERR1308692	Peter et. al 2018
SG4	Asian Fermentation	ERR1309284	Peter et. al 2018
T7_b	Asian Fermentation	ERR1309064	Peter et. al 2018
TayTa	Asian Fermentation	ERR1309326	Peter et. al 2018
YJM1388	Asian Fermentation	SRR800825	Peter et. al 2018
YJM1389	Asian Fermentation	SRR800826	Peter et. al 2018
CBS1576	Asian Islands	ERR1308649	Peter et. al 2018
CBS1592	Asian Islands	ERR1309054	Peter et. al 2018
CBS1593	Asian Islands	ERR1308645	Peter et. al 2018
CBS1594	Asian Islands	ERR1308638	Peter et. al 2018
CBS2992	Asian Islands	ERR1308753	Peter et. al 2018
CBS3000	Asian Islands	ERR1308924	Peter et. al 2018
S11F3-6B	Asian Islands	ERR1308694	Peter et. al 2018
S8BM-32-4D_a	Asian Islands	ERR1308658	Peter et. al 2018
YJM1479	Asian Islands	SRR800846	Peter et. al 2018
BE059	Beer 2	SRR5688171	Gallone et. al 2016
BE063	Beer 2	SRR5688179	Gallone et. al 2016
BE080	Beer 2	SRR5688213	Gallone et. al 2016
BE084	Beer 2	SRR5688221	Gallone et. al 2016
BE085	Beer 2	SRR5688223	Gallone et. al 2016
CBS1173	Beer 2	ERR1309114	Peter et. al 2018
CBS422a	Beer 2	ERR1308784	Peter et. al 2018
CBS7371	Beer 2	ERR1308680	Peter et. al 2018
CBS7957	Beer 2	ERR1309146	Peter et. al 2018
NCYC_88	Beer 2	ERR1309233	Peter et. al 2018
YJM193	Beer 2	SRR800765	Strope et. al 2015
1-3Safale_US05	Beer1/Mixed Origin	ERR1309393	Peter et. al 2018
21-4-124	Beer1/Mixed Origin	ERR1309155	Peter et. al 2018
324-6C	Beer1/Mixed Origin	ERR1308990	Peter et. al 2018
BE023	Beer1/Mixed Origin	SRR5678678	Gallone et. al 2016
BE044	Beer1/Mixed Origin	SRR5688141	Gallone et. al 2016
BE046	Beer1/Mixed Origin	SRR5688145	Gallone et. al 2016
BE050	Beer1/Mixed Origin	SRR5688153	Gallone et. al 2016
BE052	Beer1/Mixed Origin	SRR5688157	Gallone et. al 2016
BE056	Beer1/Mixed Origin	SRR5688165	Gallone et. al 2016
BE074	Beer1/Mixed Origin	SRR5688144	Gallone et. al 2016
BE077	Beer1/Mixed Origin	SRR5688207	Gallone et. al 2016
BE081	Beer1/Mixed Origin	SRR5688215	Gallone et. al 2016
CBS1252	Beer1/Mixed Origin	ERR1309131	Peter et. al 2018
CBS2361	Beer1/Mixed Origin	ERR1308845	Peter et. al 2018
CBS2441	Beer1/Mixed Origin	ERR1309047	Peter et. al 2018
CCY_21-4-97	Beer1/Mixed Origin	ERR1309196	Peter et. al 2018
CECT10120	Beer1/Mixed Origin	ERR1309498	Peter et. al 2018
CLI_16	Beer1/Mixed Origin	ERR1309226	Peter et. al 2018
CLI_23	Beer1/Mixed Origin	ERR1309340	Peter et. al 2018
EXF-5734	Beer1/Mixed Origin	ERR1309274	Peter et. al 2018
P93A01	Beer1/Mixed Origin	SRR19238676	This study
P93F02	Beer1/Mixed Origin	SRR19238685	This study
Safale_S40	Beer1/Mixed Origin	ERR1309291	Peter et. al 2018
SJ5L11	Beer1/Mixed Origin	ERR1308615	Peter et. al 2018
Win-8B	Beer1/Mixed Origin	ERR1309299	Peter et. al 2018
CBS4734	Brazilian Bioethanol	ERR1309288	Peter et. al 2018
CBS7959	Brazilian Bioethanol	ERR1309137	Peter et. al 2018
CBS7962	Brazilian Bioethanol	ERR1308731	Peter et. al 2018
CBS7964	Brazilian Bioethanol	ERR1308847	Peter et. al 2018
JAY291	Brazilian Bioethanol	SRR7262807	Rodrigues-Prause et. al 2018
M1-1	Brazilian Bioethanol	ERR1308918	Peter et. al 2018
RP-10-14	Brazilian Bioethanol	ERR1308589	Peter et. al 2018
RP11-4-1	Brazilian Bioethanol	ERR1309463	Peter et. al 2018
SA-9-4-VL4	Brazilian Bioethanol	ERR1309264	Peter et. al 2018
SM-8-7-L8	Brazilian Bioethanol	ERR1309346	Peter et. al 2018
SM-8-8-BL1	Brazilian Bioethanol	ERR1308925	Peter et. al 2018
SM-8-8-CVR1	Brazilian Bioethanol	ERR1308810	Peter et. al 2018
SM-9-1-BL7	Brazilian Bioethanol	ERR1309294	Peter et. al 2018
SM-9-4-BR1	Brazilian Bioethanol	ERR1309123	Peter et. al 2018
SM-9-4-BR2	Brazilian Bioethanol	ERR1309134	Peter et. al 2018
VF8_6	Brazilian Bioethanol	ERR1309220	Peter et. al 2018
HN1	CHN I	SRR7851909	Duan et. al 2018
HN6	CHN I	ERR1308996	Peter et. al 2018
SX1	CHN II	ERR1309520	Peter et. al 2018
SX2	CHN II	SRR7851904	Duan et. al 2018
SX3	CHN II	ERR1309120	Peter et. al 2018
HN10	CHN III	ERR1308663	Peter et. al 2018
HN19	CHN III	ERR1308854	Peter et. al 2018
JXXY10-1	CHN IX	SRR7851730	Duan et. al 2018
FJ3	CHN V	SRR7851721	Duan et. al 2018
HN13	CHN V	SRR7851876	Duan et. al 2018
HN16	CHN V	SRR7851871	Duan et. al 2018
HN17	CHN V	SRR7851872	Duan et. al 2018
ZJ1	CHN V	SRR7851867	Duan et. al 2018
CLQCA_20-156	Ecuadorian	ERR1309090	Peter et. al 2018
CLQCA_20-184	Ecuadorian	ERR1308655	Peter et. al 2018
CLQCA_20-221	Ecuadorian	ERR1309224	Peter et. al 2018
CLQCA_20-246	Ecuadorian	ERR1308971	Peter et. al 2018
CLQCA_20-248	Ecuadorian	ERR1309222	Peter et. al 2018
CLQCA_20-259	Ecuadorian	ERR1309013	Peter et. al 2018
CLQCA_20-314	Ecuadorian	ERR1308722	Peter et. al 2018
YPS1000_1b	Ecuadorian	ERR1308993	Peter et. al 2018
YPS615	Ecuadorian	ERR1309443	Peter et. al 2018
YPS617	Ecuadorian	ERR1308776	Peter et. al 2018
17-WI_C_MB95MBMZ_4	Wine/European	SRR1300168	Higgins et. al 2021
20-HB_C_KOROKIPO_12	Wine/European	SRR1382197	Higgins et. al 2021
27-WI_S_JASA_13	Wine/European	SRR1382201	Higgins et. al 2021
273614N	Wine/European	SRR649842	Ezov et. al 2006
30-HB_S_BILANCHER_12	Wine/European	SRR1382202	Higgins et. al 2021
36-CDRDR_sf_H2	Wine/European	SRR1300187	Higgins et. al 2021
47-WSERCsf_G4	Wine/European	SRR1300198	Higgins et. al 2021
9-T-52_3C	Wine/European	SRR1300160	Higgins et. al 2021
ACNCCsf_C6	Wine/European	SRR12404013	Higgins et. al 2021
Actiflore_Rose	Wine/European	SRR2967978	Borneman et. al 2016
CAMBLsf_H9	Wine/European	SRR12403963	Higgins et. al 2021
CBS439	Wine/European	ERR1309412	Peter et. al 2018
CLIB1070	Wine/European	ERR1308969	Peter et. al 2018
CLIB1071	Wine/European	ERR1308984	Peter et. al 2018
CLIB1072	Wine/European	ERR1309276	Peter et. al 2018
CLIB484	Wine/European	ERR1308789	Peter et. al 2018
DBVPG1058	Wine/European	ERR1308662	Peter et. al 2018
Enoferm_M2	Wine/European	SRR2967897	Borneman et. al 2016
Enoferm_RP15	Wine/European	SRR2968030	Borneman et. al 2016
HPRMAsf_G6	Wine/European	SRR12404006	Higgins et. al 2021
Lalvin_BRL97	Wine/European	SRR2968032	Borneman et. al 2016
Lalvin_D254	Wine/European	SRR2967886	Borneman et. al 2016
Lalvin_T73	Wine/European	SRR2967900	Borneman et. al 2016
M6	Wine/European	ERR1309383	Peter et. al 2018
MARARsf_E10	Wine/European	SRR12404000	Higgins et. al 2021
NNEMAsf_G8	Wine/European	SRR12403993	Higgins et. al 2021
OCP007	Wine/European	SRR19238714	This study
OCP032	Wine/European	SRR19238713	This study
OCP048	Wine/European	SRR19238690	This study
OCP107	Wine/European	SRR19238641	This study
OCP112	Wine/European	SRR19238640	This study
OCP113	Wine/European	SRR19238712	This study
OCP116	Wine/European	SRR19238711	This study
OCP128	Wine/European	SRR19238708	This study
OCP138	Wine/European	SRR19238707	This study
OCP176	Wine/European	SRR19238710	This study
OCP177	Wine/European	SRR19238706	This study
OCP191	Wine/European	SRR19238705	This study
OCP193	Wine/European	SRR19238684	This study
OCP204	Wine/European	SRR19238683	This study
OCP206	Wine/European	SRR19238704	This study
OCP210	Wine/European	SRR19238703	This study
OCP212	Wine/European	SRR19238701	This study
OCP216	Wine/European	SRR19238700	This study
OCP225	Wine/European	SRR19238698	This study
OCP226	Wine/European	SRR19238697	This study
OCP245	Wine/European	SRR19238696	This study
OCP251	Wine/European	SRR19238694	This study
OCP279	Wine/European	SRR19238695	This study
OCP281	Wine/European	SRR19238693	This study
OCP284	Wine/European	SRR19238692	This study
OCP295	Wine/European	SRR19238691	This study
OCP298-2	Wine/European	SRR19238699	This study
OK200	Wine/European	SRR19238686	This study
P100A04	Wine/European	SRR19238682	This study
P107C11	Wine/European	SRR19238680	This study
SBV007	Wine/European	SRR19238674	This study
SBV011-1	Wine/European	SRR19238673	This study
SBV017	Wine/European	SRR19238667	This study
SBV090	Wine/European	SRR19238653	This study
SBV139	Wine/European	SRR19238652	This study
SBV171	Wine/European	SRR19238648	This study
SBV180	Wine/European	SRR19238643	This study
Sol7-1	Wine/European	SRR1300203	Higgins et. al 2021
UCD_40-346	Wine/European	ERR1309351	Peter et. al 2018
WA-WaitakereRd-4	Wine/European	SRR12403985	Higgins et. al 2021
WMRMRsf_A9	Wine/European	SRR12403977	Higgins et. al 2021
YJM1387	Wine/European	SRR800824	Strope et. al 2015
YJM1433	Wine/European	SRR800835	Strope et. al 2015
Zymaflore_VL3c	Wine/European	SRR2967916	Borneman et. al 2016
BJ20	Far East Asia	ERR1308953	Peter et. al 2018
BJ6	Far East Asia	ERR1309197	Peter et. al 2018
CLIB219_2b	Far East Asia	ERR1308618	Peter et. al 2018
Ksc2-2B	Far East Asia	ERR1308830	Peter et. al 2018
Ksc40-8A	Far East Asia	ERR1309198	Peter et. al 2018
Ksc73-2D	Far East Asia	ERR1309150	Peter et. al 2018
N51-1A	Far East Asia	ERR1309032	Peter et. al 2018
VKM_Y-504-S	Far East Asia	ERR1308732	Peter et. al 2018
YJM1418	Far East Asia	SRR800833	Strope et. al 2015
UWOPS03-429-1	Malaysian	ERR1309324	Peter et. al 2018
UWOPS03-433-3	Malaysian	ERR1308675	Peter et. al 2018
UWOPS03-459-1	Malaysian	ERR1309525	Peter et. al 2018
UWOPS03-461-4	Malaysian	ERR1309380	Peter et. al 2018
UWOPS05_227_2	Malaysian	SRR6114125	Skelly et. al 2013
YJM1447	Malaysian	SRR800840	Strope et. al 2015
2162	Mediterranean Oak	ERR1309256	Peter et. al 2018
2187	Mediterranean Oak	ERR1309052	Peter et. al 2018
DBVPG10100	Mediterranean Oak	ERR754601	Peter et. al 2018
EXF-7197	Mediterranean Oak	ERR1309488	Peter et. al 2018
EXF7200	Mediterranean Oak	SRR2062444	Almeida et. al 2015
FGXd	Mediterranean Oak	SRR2062447	Almeida et. al 2015
N19-1C	Mediterranean Oak	ERR1309248	Peter et. al 2018
OakRom3_2	Mediterranean Oak	ERR3139818	Peter et. al 2018
PYR4e	Mediterranean Oak	SRR2062441	Almeida et. al 2015
sample_33	Mediterranean Oak	ERR1308823	Peter et. al 2018
sample_40	Mediterranean Oak	ERR1309234	Peter et. al 2018
sample_50	Mediterranean Oak	ERR1308728	Peter et. al 2018
ZP_567	Mediterranean Oak	ERR1309352	Peter et. al 2018
ZP1008	Mediterranean Oak	SRR2063754	Almeida et. al 2015
ZP560	Mediterranean Oak	ERR752937	Almeida et. al 2015
ZP561	Mediterranean Oak	ERR752940	Almeida et. al 2015
ZP562	Mediterranean Oak	ERR752934	Almeida et. al 2015
ZP567	Mediterranean Oak	SRR2155604	Almeida et. al 2015
ZP848	Mediterranean Oak	ERR3139822	Almeida et. al 2015
ZP851	Mediterranean Oak	ERR3139823	Almeida et. al 2015
CBS2970	Mosaic Region 1/2	ERR1309522	Peter et. al 2018
CBS7993	Mosaic Region 1/2	ERR1308647	Peter et. al 2018
CLIB1077	Mosaic Region 1/2	ERR1308946	Peter et. al 2018
CLIB1082	Mosaic Region 1/2	ERR1308743	Peter et. al 2018
CLIB483_1b	Mosaic Region 1/2	ERR1309194	Peter et. al 2018
sample_35	Mosaic Region 1/2	ERR1309348	Peter et. al 2018
sample_60	Mosaic Region 1/2	ERR1309129	Peter et. al 2018
sample_63	Mosaic Region 1/2	ERR1309132	Peter et. al 2018
UFRJ_50613-2D_a	Mosaic Region 1/2	ERR1308794	Peter et. al 2018
YJM1383	Mosaic Region 1/2	SRR800821	Strope et. al 2015
2281	Mosaic Region 3	ERR1308730	Peter et. al 2018
269521J	Mosaic Region 3	ERR1308611	Peter et. al 2018
ATCC_38618-2-2	Mosaic Region 3	ERR1309405	Peter et. al 2018
CBS1428	Mosaic Region 3	ERR1308980	Peter et. al 2018
CBS6333	Mosaic Region 3	ERR1309481	Peter et. al 2018
DBVPG1074	Mosaic Region 3	ERR1309250	Peter et. al 2018
NCYC_2798	Mosaic Region 3	ERR1309095	Peter et. al 2018
Y22-3	Mosaic Region 3	SRR2989884	McIlwain et. al 2016
YJM1202	Mosaic Region 3	SRR800801	Strope et. al 2015
YJM1381	Mosaic Region 3	SRR800820	Strope et. al 2015
YJM1549	Mosaic Region 3	SRR800849	Strope et. al 2015
YJM428_1b	Mosaic Region 3	ERR1309216	Peter et. al 2018
YJM451	Mosaic Region 3	SRR800775	Strope et. al 2015
YJM541	Mosaic Region 3	SRR800779	Strope et. al 2015
YJM682	Mosaic Region 3	SRR800784	Strope et. al 2015
YJM789	Mosaic Region 3	SRR5221373	Dutta et. al 2017
YJM1355	Other	SRR800818	Strope et. al 2015
CBS432	Outgroup	SRR4074385	Liti et. al 2009
MTF2421	Pacific West Coast Wine	ERR3139821	Almeida et. al 2015
OCP041	Pacific West Coast Wine	SRR19238702	This study
OCP080-2	Pacific West Coast Wine	SRR19238679	This study
OCP088	Pacific West Coast Wine	SRR19238669	This study
OCP090	Pacific West Coast Wine	SRR19238658	This study
OCP095	Pacific West Coast Wine	SRR19238647	This study
OCP125	Pacific West Coast Wine	SRR19238709	This study
OK182	Pacific West Coast Wine	SRR19238688	This study
OK188	Pacific West Coast Wine	SRR19238687	This study
P104A01	Pacific West Coast Wine	SRR19238681	This study
P109A01	Pacific West Coast Wine	SRR19238678	This study
P87B02	Pacific West Coast Wine	SRR19238677	This study
SBV001	Pacific West Coast Wine	SRR19238675	This study
SBV011-2	Pacific West Coast Wine	SRR19238672	This study
SBV014	Pacific West Coast Wine	SRR19238671	This study
SBV015	Pacific West Coast Wine	SRR19238670	This study
SBV016	Pacific West Coast Wine	SRR19238668	This study
SBV033	Pacific West Coast Wine	SRR19238666	This study
SBV034	Pacific West Coast Wine	SRR19238665	This study
SBV040	Pacific West Coast Wine	SRR19238664	This study
SBV041	Pacific West Coast Wine	SRR19238663	This study
SBV050	Pacific West Coast Wine	SRR19238662	This study
SBV051	Pacific West Coast Wine	SRR19238661	This study
SBV055	Pacific West Coast Wine	SRR19238660	This study
SBV057	Pacific West Coast Wine	SRR19238659	This study
SBV058	Pacific West Coast Wine	SRR19238657	This study
SBV073	Pacific West Coast Wine	SRR19238656	This study
SBV074	Pacific West Coast Wine	SRR19238655	This study
SBV087	Pacific West Coast Wine	SRR19238654	This study
SBV151	Pacific West Coast Wine	SRR19238651	This study
SBV154	Pacific West Coast Wine	SRR19238650	This study
SBV173	Pacific West Coast Wine	SRR19238646	This study
SBV178	Pacific West Coast Wine	SRR19238644	This study
SBV185	Pacific West Coast Wine	SRR19238642	This study
SBV197	Pacific West Coast Wine	SRR19238645	This study
UCD_05-780	Pacific West Coast Wine	ERR1309190	Peter et. al 2018
YJM1527	Pacific West Coast Wine	SRR800848	Strope et. al 2015
ZP611	Pacific West Coast Wine	ERR1308812	Almeida et. al 2015
Actiflore_RM2	Prise de Mousse/Vin7	SRR2967977	Borneman et. al 2016
B-24	Prise de Mousse/Vin7	ERR1309115	Peter et. al 2018
CBS2183	Prise de Mousse/Vin7	ERR1309513	Peter et. al 2018
CBS2808	Prise de Mousse/Vin7	ERR1309369	Peter et. al 2018
CBS4093a	Prise de Mousse/Vin7	ERR1308664	Peter et. al 2018
CBS5155	Prise de Mousse/Vin7	ERR1308897	Peter et. al 2018
Fermichamp	Prise de Mousse/Vin7	SRR2967951	Borneman et. al 2016
Lalvin_QA23	Prise de Mousse/Vin7	SRR2967970	Borneman et. al 2016
sample_8-3	Prise de Mousse/Vin7	ERR1308933	Peter et. al 2018
SBV155	Prise de Mousse/Vin7	SRR19238649	This study
CBS2188	Sake	ERR1308768	Peter et. al 2018
CBS2270	Sake	ERR1309069	Peter et. al 2018
CBS435	Sake	ERR1308777	Peter et. al 2018
CBS6412	Sake	ERR1308937	Peter et. al 2018
K1_1	Sake	ERR1309159	Peter et. al 2018
K10	Sake	ERR1309166	Peter et. al 2018
K15	Sake	ERR1309178	Peter et. al 2018
K5	Sake	ERR1309218	Peter et. al 2018
Kyokai_no-_7	Sake	DRR174978	Abe et. al 2019
RIB0004	Sake	ERR1308740	Peter et. al 2018
RIB1003	Sake	ERR1309140	Peter et. al 2018
RIB1006	Sake	ERR1309278	Peter et. al 2018
EM14S01-3B	Taiwanese	ERR1309189	Peter et. al 2018
EN14S01	Taiwanese	ERR1308682	Peter et. al 2018
GE14S01-7B	Taiwanese	ERR1308746	Peter et. al 2018
CLQCA_09-001	Transpacific Oak	ERR1308945	Peter et. al 2018
CLQCA_18-003	Transpacific Oak	ERR1309039	Peter et. al 2018
EXF-6780	Transpacific Oak	ERR1308808	Peter et. al 2018
HLJ3	Transpacific Oak	SRR7851826	Peter et. al 2018
N159-01-2B	Transpacific Oak	ERR1309449	Peter et. al 2018
N163-01-5A	Transpacific Oak	ERR1309078	Peter et. al 2018
N22-00-5D	Transpacific Oak	ERR1308604	Peter et. al 2018
N3-00-7A	Transpacific Oak	ERR1309441	Peter et. al 2018
N95-6-1C	Transpacific Oak	ERR1308783	Peter et. al 2018
OK047	Transpacific Oak	SRR19238689	This study
SD1	Transpacific Oak	SRR7851822	Duan et. al 2018
SD2	Transpacific Oak	SRR7851790	Duan et. al 2018
SDO2s1	Transpacific Oak	ERR754604	Almeida et. al 2015
SDO3s1	Transpacific Oak	ERR754602	Almeida et. al 2015
SDO6s1	Transpacific Oak	ERR754603	Almeida et. al 2015
SDO8s1	Transpacific Oak	ERR754605	Almeida et. al 2015
SM69s1	Transpacific Oak	ERR754606	Almeida et. al 2015
SX10	Transpacific Oak	SRR7851939	Duan et. al 2018
UWOPS83-787-3	Transpacific Oak	SRR650011	Bergstrom et. al 2014
XJ7	Transpacific Oak	SRR7851936	Duan et. al 2018
YJM1273	Transpacific Oak	SRR800808	Strope et. al 2015
YJM1338	Transpacific Oak	SRR800815	Strope et. al 2015
YJM1434	Transpacific Oak	SRR800836	Strope et. al 2015
YJM1443	Transpacific Oak	SRR800838	Strope et. al 2015
YN5	Transpacific Oak	SRR7851848	Duan et. al 2018
YPS1009	Transpacific Oak	SRR11922002	Hays et. al 2020
YPS128	Transpacific Oak	ERR1308708	Peter et. al 2018
YPS129	Transpacific Oak	ERR1309458	Peter et. al 2018
YPS133	Transpacific Oak	ERR1309359	Peter et. al 2018
YPS134	Transpacific Oak	ERR1308867	Peter et. al 2018
YPS139	Transpacific Oak	ERR1308955	Peter et. al 2018
YPS141	Transpacific Oak	ERR1308936	Peter et. al 2018
YPS142	Transpacific Oak	ERR1308739	Peter et. al 2018
YPS143	Transpacific Oak	ERR1309448	Peter et. al 2018
YPS154	Transpacific Oak	ERR1309162	Peter et. al 2018
YPS163	Transpacific Oak	ERR1308915	Peter et. al 2018
YPS163_1b	Transpacific Oak	ERR1309496	Peter et. al 2018
ZP652	Transpacific Oak	ERR747924	Almeida et. al 2015
ZP655	Transpacific Oak	ERR752947	Almeida et. al 2015
ZP656	Transpacific Oak	ERR752941	Almeida et. al 2015
ZP674	Transpacific Oak	ERR752950	Almeida et. al 2015
ZP675	Transpacific Oak	ERR754610	Almeida et. al 2015
ZP677	Transpacific Oak	ERR754608	Almeida et. al 2015
ZP780	Transpacific Oak	SRR2063755	Almeida et. al 2015
ZP781	Transpacific Oak	ERR754614	Almeida et. al 2015
ZP784	Transpacific Oak	ERR754621	Almeida et. al 2015
ZP785	Transpacific Oak	ERR754612	Almeida et. al 2015
ZP793	Transpacific Oak	ERR754615	Almeida et. al 2015
ZP823	Transpacific Oak	ERR754618	Almeida et. al 2015
AY529516	West African cocoa	ERR1308724	Peter et. al 2018
MTF2546	West African cocoa	ERR1308982	Peter et. al 2018
MTF2547	West African cocoa	ERR1308713	Peter et. al 2018
MTF2548	West African cocoa	ERR1309181	Peter et. al 2018
MTF2549	West African cocoa	ERR1309519	Peter et. al 2018
MTF2550	West African cocoa	ERR1309372	Peter et. al 2018
MTF2551	West African cocoa	ERR1308735	Peter et. al 2018
MTF2552	West African cocoa	ERR1309004	Peter et. al 2018
MTF2553	West African cocoa	ERR1308914	Peter et. al 2018
MTF2554	West African cocoa	ERR1308840	Peter et. al 2018
MTF2555	West African cocoa	ERR1308831	Peter et. al 2018
MTF2556	West African cocoa	ERR1309298	Peter et. al 2018
MTF2557	West African cocoa	ERR1309388	Peter et. al 2018
References
Abe, T., Y. Toyokawa, Y. Sugimoto, H. Azuma, K. Tsukahara et. al 2019 Characterization of a new Saccharomyces cerevisiae isolated from Hibiscus flower and its mutant with L-leucine accumulation for Awamori brewing. Front Genet 10:490.
Almeida, P., R. Barbosa, P. Zalar, Y. Imanishi, K. Shimizu et al., 2015 A population genomics insight into the Mediterranean origins of wine yeast domestication. Mol Ecol 24 (21):5412-5427.
Bergstrom, A., J.T. Simpson, F. Salinas, B. Barre, L. Parts et al., 2014 A high-definition view of functional genetic variation from natural yeast genomes. Mol Biol Evol 31 (4):872-888.
Borneman, A.R., A.H. Forgan, R. Kolouchova, J.A. Fraser, and S.A. Schmidt, 2016 Whole Genome Comparison Reveals High Levels of Inbreeding and Strain Redundancy Across the Spectrum of Commercial Wine Strains of Saccharomyces cerevisiae. G3 (Bethesda) 6 (4):957-971.
Duan, S.F., P.J. Han, Q.M. Wang, W.Q. Liu, J.Y. Shi et al., 2018 The origin and adaptive evolution of domesticated populations of yeast from Far East Asia. Nat Commun 9 (1):2690.
Dutta, A., G. Lin, A.V. Pankajam, P. Chakraborty, N. Bhat et. al 2017 Genome dynamics of hybrid Saccharomyces cerevisiae during vegetative and meiotic divisions. G3 (Bethesda) 7(11):3669-3679.
Ezov, T.K., E. Boger-Nadjar, Z. Frenkel, I. Katsperovski, S. Kemeny et. al 2006 Molecular-genetic biodiversity in a natural population of the yeast Saccharomyces cerevisiae from "Evolution Canyon": microsatellite polymorphism, ploidy and controversial sexual status. Genetics 174(3):1455-1468.
Gallone, B., J. Steensels, T. Prahl, L. Soriaga, V. Saels et al., 2016 Domestication and Divergence of Saccharomyces cerevisiae Beer Yeasts. Cell 166 (6):1397-1410 e1316.
Han, D.Y., P.J. Han, K. Rumbold, A.D. Koricha, S.F. Duan et al., 2021 Adaptive Gene Content and Allele Distribution Variations in the Wild and Domesticated Populations of Saccharomyces cerevisiae. Front Microbiol 12:631250.
Hays, M., J.M. Young, P.F. Levan, H.S. Malik 2020 A natural variant of the essential host gene MMS21 restricts the parasitic 2-micron plasmid in Saccharomyces cerevisiae. eLife 9:e62337
Higgins, P., C.A. Grace, S.A. Lee, and M.R. Goddard, 2021 Whole-genome sequencing from the New Zealand Saccharomyces cerevisiae population reveals the genomic impacts of novel microbial range expansion. G3 (Bethesda) 11 (1).
Liti, G., D.M. Carter, A.M. Moses, J. Warringer, L. Parts et al., 2009 Population genomics of domestic and wild yeasts. Nature 458 (7236):337-341.
McIlwain, S.J., D. Peris, M. Sardi, O.V. Moskvin, F. Zhan et al., 2016 Genome Sequence and Analysis of a Stress-Tolerant, Wild-Derived Strain of Saccharomyces cerevisiae Used in Biofuels Research. G3 (Bethesda) 6 (6):1757-1766.
Peter, J., M. De Chiara, A. Friedrich, J.X. Yue, D. Pflieger et al., 2018 Genome evolution across 1,011 Saccharomyces cerevisiae isolates. Nature 556 (7701):339-344.
Rodrigues-Prause, A., N.M.V. Sampaio, T.M. Gurol, G.M. Aguirre, H.N.C. Sedam et. al 2018 A case study of genomic instability in an industrial strain of Saccharomyces cerevisiae. G3 (Bethesda) 8 (11):3703-3713.
Skelly, D.A., G.E. Merrihew, M. Riffle, C.F. Connelly, E.O. Kerr et. al 2013 Integrative phenomics reveals insight into the structure of phenotypic diversity in budding yeast. Genome Res 23(9):1496-1504.
Strope, P.K., D.A. Skelly, S.G. Kozmin, G. Mahadevan, E.A. Stone et al., 2015 The 100-genomes strains, an S. cerevisiae resource that illuminates its natural phenotypic and genotypic variation and emergence as an opportunistic pathogen. Genome Res 25 (5):762-774.
