# Supplementary material for: Whole genome sequencing of Canadian Saccharomyces cerevisiae strains isolated from spontaneous wine fermentations reveals a new Pacific West Coast Wine clade
Source: G3 (Bethesda). 2023 Jun 12;13(8):jkad130. doi: 10.1093/g3journal/jkad130 (PMC10411583; doi:10.1093/g3journal/jkad130)
Supplement: jkad130_Supplementary_Data [file jkad130_supplementary_data.zip › Table_S4_G3-2023-404213.xlsx]

## Sheet: S4
Table S4: PWCW, BCWE, RCW, and RNAO strain groups
Strain Group	Strain	Ecological Isolation	Origin	Ploidy	Aneuploidy	Heterozygosity	Total SNPs
Reference Commercial Wine (RCW)	Actiflore_RM2	Commercial Wine	Laffort	2	Euploid	Heterozygous	59672
Reference Commercial Wine (RCW)	Actiflore_Rose	Commercial Wine	Laffort	2	Euploid	Heterozygous	53308
Reference Commercial Wine (RCW)	Enoferm_M2	Commercial Wine	Lallemand	2	Euploid	Homozygous	44722
Reference Commercial Wine (RCW)	Enoferm_RP15	Commercial Wine	Lallemand; USA	2	Euploid	Heterozygous	54741
Reference Commercial Wine (RCW)	Fermichamp	Commercial Wine	Oenobrands	2	Euploid	Heterozygous	51367
Reference Commercial Wine (RCW)	Lalvin_BRL97	Commercial Wine	Lallemand; Italy	2	Euploid	Heterozygous	51780
Reference Commercial Wine (RCW)	Lalvin_D254	Commercial Wine	Lallemand; France	2	Euploid	Homozygous	43867
Reference Commercial Wine (RCW)	Lalvin_QA23	Commercial Wine	Lallemand	2	Euploid	Heterozygous	60740
Reference Commercial Wine (RCW)	Lalvin_T73	Commercial Wine	Lallemand; Spain	2	Euploid	Heterozygous	49339
Reference North American Oak (RNAO)	N95-6-1C	Tree	Michigan, United States of America	2	Euploid	Homozygous	72454
British Columbian/Wine/European (BCWE)	OCP007	Vineyard; Spontaneous Fermentation	Okanagan Valley, British Columbia, Canada	2	Euploid	Heterozygous	54086
British Columbian/Wine/European (BCWE)	OCP032	Winery; Spontaneous Fermentation	Okanagan Valley, British Columbia, Canada	2	Euploid	Heterozygous	53713
Pacific West Coast Wine (PWCW)	OCP041	Vineyard; Spontaneous Fermentation	Okanagan Valley, British Columbia, Canada	2	Euploid	Homozygous	68206
British Columbian/Wine/European (BCWE)	OCP048	Winery; Spontaneous Fermentation	Okanagan Valley, British Columbia, Canada	2	Euploid	Homozygous	49977
Pacific West Coast Wine (PWCW)	OCP080-2	Winery; Spontaneous Fermentation	Okanagan Valley, British Columbia, Canada	2	Euploid	Homozygous	62101
Pacific West Coast Wine (PWCW)	OCP088	Winery; Spontaneous Fermentation	Okanagan Valley, British Columbia, Canada	2	Euploid	Homozygous	61903
Pacific West Coast Wine (PWCW)	OCP090	Vineyard; Spontaneous Fermentation	Okanagan Valley, British Columbia, Canada	2	Euploid	Homozygous	62504
Pacific West Coast Wine (PWCW)	OCP095	Vineyard; Spontaneous Fermentation	Okanagan Valley, British Columbia, Canada	2	Euploid	Homozygous	63797
British Columbian/Wine/European (BCWE)	OCP107	Vineyard; Spontaneous Fermentation	Okanagan Valley, British Columbia, Canada	2	Euploid	Heterozygous	52770
British Columbian/Wine/European (BCWE)	OCP112	Vineyard/Winery; Spontaneous Fermentation	Okanagan Valley, British Columbia, Canada	2	Euploid	Homozygous	52526
British Columbian/Wine/European (BCWE)	OCP113	Vineyard/Winery; Spontaneous Fermentation	Okanagan Valley, British Columbia, Canada	2	Euploid	Homozygous	52705
British Columbian/Wine/European (BCWE)	OCP116	Vineyard; Spontaneous Fermentation	Okanagan Valley, British Columbia, Canada	2	Euploid	Homozygous	51508
Pacific West Coast Wine (PWCW)	OCP125	Winery; Spontaneous Fermentation	Okanagan Valley, British Columbia, Canada	2	Euploid	Homozygous	62395
British Columbian/Wine/European (BCWE)	OCP128	Winery; Spontaneous Fermentation	Okanagan Valley, British Columbia, Canada	2	Euploid	Heterozygous	51657
British Columbian/Wine/European (BCWE)	OCP138	Vineyard/Winery; Spontaneous Fermentation	Okanagan Valley, British Columbia, Canada	2	Euploid	Heterozygous	54325
British Columbian/Wine/European (BCWE)	OCP176	Vineyard/Winery; Spontaneous Fermentation	Okanagan Valley, British Columbia, Canada	2	Euploid	Heterozygous	53896
British Columbian/Wine/European (BCWE)	OCP177	Winery; Spontaneous Fermentation	Okanagan Valley, British Columbia, Canada	2	Euploid	Heterozygous	53862
British Columbian/Wine/European (BCWE)	OCP191	Winery; Spontaneous Fermentation	Okanagan Valley, British Columbia, Canada	2	Euploid	Heterozygous	53106
British Columbian/Wine/European (BCWE)	OCP193	Vineyard/Winery; Spontaneous Fermentation	Okanagan Valley, British Columbia, Canada	2	Euploid	Heterozygous	53233
British Columbian/Wine/European (BCWE)	OCP204	Vineyard/Winery; Spontaneous Fermentation	Okanagan Valley, British Columbia, Canada	2	Euploid	Heterozygous	51597
British Columbian/Wine/European (BCWE)	OCP206	Winery; Spontaneous Fermentation	Okanagan Valley, British Columbia, Canada	2	Euploid	Heterozygous	51448
British Columbian/Wine/European (BCWE)	OCP210	Vineyard; Spontaneous Fermentation	Okanagan Valley, British Columbia, Canada	2	Euploid	Heterozygous	51734
British Columbian/Wine/European (BCWE)	OCP212	Vineyard; Spontaneous Fermentation	Okanagan Valley, British Columbia, Canada	2	Euploid	Heterozygous	53316
British Columbian/Wine/European (BCWE)	OCP216	Vineyard/Winery; Spontaneous Fermentation	Okanagan Valley, British Columbia, Canada	2	Euploid	Heterozygous	51882
British Columbian/Wine/European (BCWE)	OCP225	Winery; Spontaneous Fermentation	Okanagan Valley, British Columbia, Canada	2	Euploid	Homozygous	50589
British Columbian/Wine/European (BCWE)	OCP226	Vineyard/Winery; Spontaneous Fermentation	Okanagan Valley, British Columbia, Canada	2	Euploid	Homozygous	50281
British Columbian/Wine/European (BCWE)	OCP245	Winery; Spontaneous Fermentation	Okanagan Valley, British Columbia, Canada	2	Euploid	Heterozygous	52843
British Columbian/Wine/European (BCWE)	OCP251	NA; Spontaneous Fermentation	Okanagan Valley, British Columbia, Canada	2	Euploid	Heterozygous	53847
British Columbian/Wine/European (BCWE)	OCP279	Winery; Spontaneous Fermentation	Okanagan Valley, British Columbia, Canada	2	Euploid	Heterozygous	54166
British Columbian/Wine/European (BCWE)	OCP281	Vineyard/Winery; Spontaneous Fermentation	Okanagan Valley, British Columbia, Canada	2	Euploid	Heterozygous	53809
British Columbian/Wine/European (BCWE)	OCP284	Winery; Spontaneous Fermentation	Okanagan Valley, British Columbia, Canada	2	Euploid	Heterozygous	53844
British Columbian/Wine/European (BCWE)	OCP295	Vineyard; Spontaneous Fermentation	Okanagan Valley, British Columbia, Canada	2	Euploid	Heterozygous	51752
British Columbian/Wine/European (BCWE)	OCP298-2	Vineyard; Spontaneous Fermentation	Okanagan Valley, British Columbia, Canada	2	Euploid	Heterozygous	53857
NA	OK047	Vineyard; Spontaneous Fermentation	Okanagan Valley, British Columbia, Canada	2	Euploid	Homozygous	66754
Pacific West Coast Wine (PWCW)	OK182	Vineyard; Spontaneous Fermentation	Okanagan Valley, British Columbia, Canada	2	Euploid	Homozygous	61995
Pacific West Coast Wine (PWCW)	OK188	Vineyard; Spontaneous Fermentation	Okanagan Valley, British Columbia, Canada	2	Euploid	Homozygous	63934
British Columbian/Wine/European (BCWE)	OK200	Vineyard; Spontaneous Fermentation	Okanagan Valley, British Columbia, Canada	2	Euploid	Homozygous	49814
British Columbian/Wine/European (BCWE)	P100A04	Vineyard; Spontaneous Fermentation	Okanagan Valley, British Columbia, Canada	2	Euploid	Homozygous	52299
Pacific West Coast Wine (PWCW)	P104A01	Vineyard; Spontaneous Fermentation	Okanagan Valley, British Columbia, Canada	2	Euploid	Homozygous	57605
British Columbian/Wine/European (BCWE)	P107C11	Vineyard; Spontaneous Fermentation	Okanagan Valley, British Columbia, Canada	2	Euploid	Heterozygous	53549
Pacific West Coast Wine (PWCW)	P109A01	Vineyard; Spontaneous Fermentation	Okanagan Valley, British Columbia, Canada	2	Euploid	Homozygous	62511
Pacific West Coast Wine (PWCW)	P87B02	Vineyard; Spontaneous Fermentation	Okanagan Valley, British Columbia, Canada	2	Euploid	Heterozygous	73268
NA	P93A01	Vineyard; Spontaneous Fermentation	Okanagan Valley, British Columbia, Canada	3	aneu; +1*9	Heterozygous	86648
NA	P93F02	Vineyard; Spontaneous Fermentation	Okanagan Valley, British Columbia, Canada	3	aneu; +1*9	Heterozygous	86253
Pacific West Coast Wine (PWCW)	SBV001	Vineyard/Winery; Spontaneous Fermentation	Okanagan Valley, British Columbia, Canada	2	Euploid	Homozygous	60219
British Columbian/Wine/European (BCWE)	SBV007	Winery; Spontaneous Fermentation	Okanagan Valley, British Columbia, Canada	2	Euploid	Homozygous	52698
British Columbian/Wine/European (BCWE)	SBV011-1	Vineyard/Winery; Spontaneous Fermentation	Okanagan Valley, British Columbia, Canada	2	Euploid	Heterozygous	56158
Pacific West Coast Wine (PWCW)	SBV011-2	NA; Spontaneous Fermentation	Okanagan Valley, British Columbia, Canada	2	Euploid	Homozygous	63956
Pacific West Coast Wine (PWCW)	SBV014	Vineyard/Winery; Spontaneous Fermentation	Okanagan Valley, British Columbia, Canada	2	Euploid	Homozygous	66519
Pacific West Coast Wine (PWCW)	SBV015	Vineyard/Winery; Spontaneous Fermentation	Okanagan Valley, British Columbia, Canada	2	Euploid	Homozygous	58030
Pacific West Coast Wine (PWCW)	SBV016	Vineyard/Winery; Spontaneous Fermentation	Okanagan Valley, British Columbia, Canada	2	Euploid	Homozygous	64398
British Columbian/Wine/European (BCWE)	SBV017	Winery; Spontaneous Fermentation	Okanagan Valley, British Columbia, Canada	2	Euploid	Heterozygous	51511
Pacific West Coast Wine (PWCW)	SBV033	Vineyard/Winery; Spontaneous Fermentation	Okanagan Valley, British Columbia, Canada	2	Euploid	Homozygous	61938
Pacific West Coast Wine (PWCW)	SBV034	Vineyard/Winery; Spontaneous Fermentation	Okanagan Valley, British Columbia, Canada	2	Euploid	Homozygous	61893
Pacific West Coast Wine (PWCW)	SBV040	Vineyard; Spontaneous Fermentation	Okanagan Valley, British Columbia, Canada	2	Euploid	Homozygous	62006
Pacific West Coast Wine (PWCW)	SBV041	Vineyard/Winery; Spontaneous Fermentation	Okanagan Valley, British Columbia, Canada	2	Euploid	Homozygous	59940
Pacific West Coast Wine (PWCW)	SBV050	Vineyard/Winery; Spontaneous Fermentation	Okanagan Valley, British Columbia, Canada	2	Euploid	Homozygous	69539
Pacific West Coast Wine (PWCW)	SBV051	Vineyard; Spontaneous Fermentation	Okanagan Valley, British Columbia, Canada	2	Euploid	Homozygous	63280
Pacific West Coast Wine (PWCW)	SBV055	Vineyard; Spontaneous Fermentation	Okanagan Valley, British Columbia, Canada	2	Euploid	Homozygous	62065
Pacific West Coast Wine (PWCW)	SBV057	Vineyard; Spontaneous Fermentation	Okanagan Valley, British Columbia, Canada	2	Euploid	Homozygous	68745
Pacific West Coast Wine (PWCW)	SBV058	Vineyard; Spontaneous Fermentation	Okanagan Valley, British Columbia, Canada	2	Euploid	Homozygous	58850
Pacific West Coast Wine (PWCW)	SBV073	Vineyard; Spontaneous Fermentation	Okanagan Valley, British Columbia, Canada	2	Euploid	Homozygous	64746
Pacific West Coast Wine (PWCW)	SBV074	Vineyard; Spontaneous Fermentation	Okanagan Valley, British Columbia, Canada	2	Euploid	Homozygous	60808
Pacific West Coast Wine (PWCW)	SBV087	Vineyard; Spontaneous Fermentation	Okanagan Valley, British Columbia, Canada	2	Euploid	Homozygous	63029
British Columbian/Wine/European (BCWE)	SBV090	Vineyard; Spontaneous Fermentation	Okanagan Valley, British Columbia, Canada	2	Euploid	Homozygous	52243
British Columbian/Wine/European (BCWE)	SBV139	Winery; Spontaneous Fermentation	Okanagan Valley, British Columbia, Canada	2	Euploid	Homozygous	50010
Pacific West Coast Wine (PWCW)	SBV151	Vineyard; Spontaneous Fermentation	Okanagan Valley, British Columbia, Canada	2	Euploid	Homozygous	57734
Pacific West Coast Wine (PWCW)	SBV154	Vineyard; Spontaneous Fermentation	Okanagan Valley, British Columbia, Canada	2	Euploid	Homozygous	71028
British Columbian/Wine/European (BCWE)	SBV155	Vineyard; Spontaneous Fermentation	Okanagan Valley, British Columbia, Canada	2	Euploid	Heterozygous	56812
British Columbian/Wine/European (BCWE)	SBV171	Vineyard; Spontaneous Fermentation	Okanagan Valley, British Columbia, Canada	2	Euploid	Heterozygous	80650
Pacific West Coast Wine (PWCW)	SBV173	Vineyard; Spontaneous Fermentation	Okanagan Valley, British Columbia, Canada	2	Euploid	Homozygous	72589
Pacific West Coast Wine (PWCW)	SBV178	Vineyard; Spontaneous Fermentation	Okanagan Valley, British Columbia, Canada	2	Euploid	Homozygous	62966
British Columbian/Wine/European (BCWE)	SBV180	Vineyard; Spontaneous Fermentation	Okanagan Valley, British Columbia, Canada	2	aneu; +1*12	Heterozygous	51889
Pacific West Coast Wine (PWCW)	SBV185	Vineyard/Winery; Spontaneous Fermentation	Okanagan Valley, British Columbia, Canada	2	Euploid	Homozygous	60175
Pacific West Coast Wine (PWCW)	SBV197	Vineyard; Spontaneous Fermentation	Okanagan Valley, British Columbia, Canada	2	Euploid	Homozygous	65920
Reference North American Oak (RNAO)	SDO2s1		North Carolina, United States of America	2	Euploid	Homozygous	70101
Reference North American Oak (RNAO)	SDO3s1		North Carolina, United States of America	2	Euploid	Homozygous	69737
Reference North American Oak (RNAO)	SDO6s1		North Carolina, United States of America	2	Euploid	Homozygous	70544
Reference North American Oak (RNAO)	SDO8s1		North Carolina, United States of America	2	Euploid	Homozygous	70435
Reference North American Oak (RNAO)	SM69s1		North Carolina, United States of America	2	Euploid	Homozygous	70759
Reference North American Oak (RNAO)	YJM1273		Pennsylvania, United States of America	2	Euploid	Homozygous	71488
Reference North American Oak (RNAO)	YJM1434		Pennsylvania, United States of America	2	Euploid	Homozygous	71406
Reference North American Oak (RNAO)	YPS1009		New Jersey, United States of America	2	Euploid	Homozygous	67867
Reference North American Oak (RNAO)	YPS128		Pennsylvania, United States of America	2	Euploid	Homozygous	72007
Reference North American Oak (RNAO)	YPS129		Pennsylvania, United States of America	2	Euploid	Homozygous	71824
Reference North American Oak (RNAO)	YPS133		Pennsylvania, United States of America	2	Euploid	Homozygous	71884
Reference North American Oak (RNAO)	YPS134		Pennsylvania, United States of America	2	Euploid	Homozygous	71983
Reference North American Oak (RNAO)	YPS139		Pennsylvania, United States of America	2	Euploid	Homozygous	72008
Reference North American Oak (RNAO)	YPS141		Pennsylvania, United States of America	2	Euploid	Homozygous	72036
Reference North American Oak (RNAO)	YPS142		Pennsylvania, United States of America	2	Euploid	Homozygous	71959
Reference North American Oak (RNAO)	YPS143		Pennsylvania, United States of America	2	Euploid	Homozygous	71767
Reference North American Oak (RNAO)	YPS154		Pennsylvania, United States of America	2	Euploid	Homozygous	71858
Reference North American Oak (RNAO)	YPS163		Pennsylvania, United States of America	2	Euploid	Homozygous	71799
Reference North American Oak (RNAO)	YPS163_1b		Pennsylvania, United States of America	1	Euploid	Homozygous	71737
Reference Commercial Wine (RCW)	Zymaflore_VL3c	Commercial Wine	Laffort	2	Euploid	Heterozygous	53776
