# Supplementary material for: Whole genome sequencing of Canadian Saccharomyces cerevisiae strains isolated from spontaneous wine fermentations reveals a new Pacific West Coast Wine clade
Source: G3 (Bethesda). 2023 Jun 12;13(8):jkad130. doi: 10.1093/g3journal/jkad130 (PMC10411583; doi:10.1093/g3journal/jkad130)
Supplement: jkad130_Supplementary_Data [file jkad130_supplementary_data.zip › Table_S5_G3-2023-404213.xlsx]

## Sheet: BCWE
Table S5A. GO Biological Process Enrichment for Genes with LOF in the BCWE strain group
GO Term	Number of Genes	Standard Name	Systematic Name	P-Value (Benjamini-Hochberg Adjusted)
transmembrane transport [GO:0055085]	40	SUL1, GEX1, GIT1, HXT15, ENA1, FIT1, FCY22, PUG1, HXT10, ALR2, AGP3, AZR1, MAL11, VMR1, ERC1, DAL4, HXT8, HXT9, DAL5, FRE2, MIC60, PTR2, NFT1, GEX2, SPO75, SSA2, AQY2, MMP1, SMF3, ATR2, AQR1, SAL1, YNL095C, FRE4, PDR18, HXT17, HXT11, ENB1, COT1, FRE3	YBR294W,YCL073C,YCR098C,YDL245C,YDR040C,YDR534C,YER060W-A,YER185W,YFL011W,YFL050C,YFL055W,YGR224W,YGR289C,YHL035C,YHR032W,YIR028W,YJL214W,YJL219W,YJR152W,YKL220C,YKR016W,YKR093W,YKR103W,YKR106W,YLL005C,YLL024C,YLL052C,YLL061W,YMR279C,YNL065W,YNL083W,YNL095C,YNR060W,YNR070W,YNR072W,YOL156W,YOL158C,YOR316C,YOR381W,YPR192W	4.50262e-06
siderophore transport [GO:0015891]	6	GEX1, FIT1, GEX2, FRE4, ENB1, FRE3	YCL073C,YDR534C,YKR106W,YNR060W,YOL158C,YOR381W	0.000541313
monoatomic ion transport [GO:0006811]	19	GEX1, HXT15, ENA1, FIT1, PUG1, HXT10, ARL2, MAL11, HXT8, HXT9, FRE2, GEX2, SPO75, FRE4, HXT17, HXT11, ENB1, COT1, FRE3	YCL073C,YDL245C,YDR040C,YDR534C,YER185W,YFL011W,YFL050C,YGR289C,YJL214W,YJL219W,YKL220C,YKR106W,YLL005C,YNR060W,YNR072W,YOL156W,YOL158C,YOR316C,YOR381W	0.00213577
iron ion transport [GO:0006826]	8	GEX1, FIT1, PUG1, FRE2, GEX2, FRE4, ENB1, FRE3	YCL073C,YDR534C,YER185W,YKL220C,YKR106W,YNR060W,YOL158C,YOR381W	0.00228505
transport [GO:0006810]	64	ECM1, PRM9, YBR219C, SUL1, GEX1, GIT1, HXT15, ENA1, TMN2, FIT1, ECM10, FCY22, PUG1, HXT10, ALR2, AGP3, PRM8, MAD1, VAM7, COS12, GID10, SNG1, AZR1, MAL11, VMR1, COS8, YHR022C, ERC1, CSS1, AIM21, DAL4, HXT8, HXT9, VPS70, DAL5, COS9, FRE2,MIC60, PTR2, NFT11, GEX2, SPO75, SSA2, AQY2, MMP1, RIC1, SRN2, ENT1, CHS5, ATR2, AQR1, SAL1, YNL095C, CBK1, FRE4, YNR066C, PDR18, HXT17, HXT11, ENB1, COT1, FRE3, A…	YAL059W,YAR031W,YBR219C,YBR294W,YCL073C,YCR098C,YDL245C,YDR040C,YDR107C,YDR534C,YEL030W,YER060W-A,YER151C,YER185W,YFL011W,YFL050C,YFL055W,YGL053W,YGL086W,YGL212W,YGL263W,YGR066C,YGR197C,YGR224W,YGR289C,YHL035C,YHL048W,YHR022C,YHR032W,YIL169C,YIR003W,YIR028W,YJL214W,YJL219W,YJR126C,YJR152W,YKL219W,YKL220C,YKR016W,YKR093W,YKR103W,YKR106W,YLL005C,YLL024C,YLL052C,YLL061W,YLR039C,YLR119W,YLR206W,YLR33…	0.00377152
cell-cell adhesion [GO:0098609]	5	FLO9, FLO5, FLO11, FLO10, AGA1	YAL063C,YHR211W,YIR019C,YKR102W,YNR044W	0.00716594
flocculation [GO:0000128]	4	FLO9, FLO5, FLO11, FLO10	YAL063C,YHR211W,YIR019C,YKR102W	0.0118316
metal ion transport [GO:0030001]	11	GEX1, ENA1, FIT1, PUG1, ALR2, FRE2, GEX2, FRE4, ENB1, COT1, FRE3	YCL073C,YDR040C,YDR534C,YER185W,YFL050C,YKL220C,YKR106W,YLR034C,YNR060W,YOL158C,YOR316C,YOR381W	0.0397852
carbohydrate transmembrane transport [GO:0034219]	7	HXT15, HXT10, MAL11, HXT8, HXT9, HXT17, HXT11	YDL245C,YFL011W,YGR289C,YJL214W,YJL219W,YNR072W,YOL156W	0.0300974

## Sheet: RCW
Table S5B. GO Biological Process Enrichment for Genes with LOF in the RCW strain group
GO Term	Number of Genes	Standard Name	Systematic Name	P-Value (Benjamini-Hochberg Adjusted)
transmembrane transport [GO:0055085]	31	GEX1, GIT1, FIT1, ALR2, AGP3, AZR1, MAL11, ERC1, HXT4, SOA1, HXT8, DAL5, TPO5, FRE2, MIC60, PTR2, AQY2, MMP1, FRE1, ATR2, AQR1, SAL1, YNL095C, FRE4, PDR18, TAT2, NRT1, FRE3, SSU1, AQY1, OPT2	YCL073C,YCR098C,YDR534C,YFL050C,YFL055W,YGR224W,YGR289C,YHR032W,YHR092C,YIL166C,YJL214W,YJR152W,YKL174C,YKL220C,YKR016W,YKR093W,YLL052C,YLL061W,YLR214W,YMR279C,YNL065W,YNL083W,YNL095C,YNR060W,YNR070W,YOL020W,YOR071C,YOR381W,YPL092W,YPR192W,YPR194C	0.000184116
siderophore transport [GO:0015891]	4	GEX1, FIT1, FRE4, FRE3	YCL073C,YDR534C,YNR060W,YOR381W	0.0310242
iron ion transport [GO:0006826]	7	GEX1, FIT1, AFT1, FRE2, FRE1, FRE4, FRE3	YCL073C,YDR534C,YGL071W,YKL220C,YLR214W,YNR060W,YOR381W	0.023271
transport [GO:0006810]	51	ECM1, PRM9, YBR219C, GEX1, GIT1, FIT1, ALR2, AGP3, AFT1, MAD1, VAM7, COS12, GID10, SNG1, AZR1, KEL2, MAL11, COS8, YHR022C, ERC1, HXT4, SOA1, CSS1, HXT8, DMO1, VPS70, DAL5, TPO5, FRE2, MIC60, PTR2, AQY2, MMP1, SRN2, FRE1, CHS5, ATR2, AQR1, SAL1, TCB2, YNL095C, FRE4, YNR066C, PDR18, TAT2, NRT1, FRE3, SSU1, ATG29, AQY1, OPT2	YAL059W,YAR031W,YBR219C,YCL073C,YCR098C,YDR534C,YFL050C,YFL055W,YGL071W,YGL086W,YGL212W,YGL263W,YGR066C,YGR197C,YGR224W,YGR238C,YGR289C,YHL048W,YHR022C,YHR032W,YHR092C,YIL166C,YIL169C,YJL214W,YJR120W,YJR126C,YJR152W,YKL174C,YKL220C,YKR016W,YKR093W,YLL052C,YLL061W,YLR119W,YLR214W,YLR330W,YMR279C,YNL065W,YNL083W,YNL087W,YNL095C,YNR060W,YNR066C,YNR070W,YOL020W,YOR071C,YOR381W,YPL092W,YPL166W,YPR192W…	0.0175118
cell-cell adhesion [GO:0098609]	5	FLO9, FLO5, FLO11, FLO10, AGA1	YAL063C,YHR211W,YIR019C,YKR102W,YNR044W	0.0124932
flocculation [GO:0000128]	4	FLO9, FLO5, FLO11, FLO10	YAL063C,YHR211W,YIR019C,YKR102W	0.0230824
copper ion import [GO:0015677]	4	FRE2, FRE1, FRE4, FRE3	YKL220C,YLR214W,YNR060W,YOR381W	0.0310242
sulfur compound transport [GO:0072348]	5	YBR219C, SOA1, MMP1, NRT1, SSU1	YBR219C,YIL166C,YLL061W,YOR071C,YPL092W	0.0335913

## Sheet: PWCW
Table S5C. GO Biological Process Enrichment for Genes with LOF in the PWCW strain group
GO Term	Number of Genes	Standard Name	Systematic Name	P-Value (Benjamini-Hochberg Adjusted)
transmembrane transport [GO:0055085]	34	VBA2, SUL1, PCA1, MAL31, GEX1, ENA5, ENA2, HXT7, AGP3, MAL11, ARN2, ERC1, HXT1, POR2, HXT8, HXT9, DAL5, MIC60, NFT1, GEX2, SPO75, AQY2, FRE1, AQR1, SAL1, ATO2, BIO5, PDR18, TAT2, YOL162W, YOL163W, YOR365C, AQY1	YBR293W,YBR294W,YBR295W,YBR298C,YCL073C,YDR038C,YDR039C,YDR040C,YDR342C,YFL055W,YGR289C,YHL047C,YHR032W,YHR094C,YIL114C,YJL214W,YJL219W,YJR152W,YKR016W,YKR103W,YKR106W,YLL005C,YLL052C,YLR214W,YNL065W,YNL083W,YNR002C,YNR056C,YNR070W,YOL020W,YOL162W,YOL163W,YOR365C,YPR192W	0.0014229
