# Supplementary material for: Whole genome sequencing of Canadian Saccharomyces cerevisiae strains isolated from spontaneous wine fermentations reveals a new Pacific West Coast Wine clade
Source: G3 (Bethesda). 2023 Jun 12;13(8):jkad130. doi: 10.1093/g3journal/jkad130 (PMC10411583; doi:10.1093/g3journal/jkad130)
Supplement: jkad130_Supplementary_Data [file jkad130_supplementary_data.zip › Table_S6_G3-2023-404213.xlsx]

## Sheet: S6 - Genes with Predicted LOF
Table S6. Genes with predicted LOF in Figure 4
Cluster Number	Cluster Description	Systematic Gene Name	Standard Gene Name	Brief Description	# of Strains with Loss of Function Mutation
1	Pacific West Coast Wine	YCR006C		Putative protein of unknown function	Total: 18; BC Wine/European: 0; Pacific West Coast Wine: 18; Reference Commercial Wine: 0; Reference North American Oak: 0
1	Pacific West Coast Wine	YFL052W	ZNF1	Zinc cluster transcription factor that regulates respiratory growth	Total: 23; BC Wine/European: 1; Pacific West Coast Wine: 22; Reference Commercial Wine: 0; Reference North American Oak: 0
1	Pacific West Coast Wine	YIR018C-A		Putative protein of unknown function	Total: 40; BC Wine/European: 6; Pacific West Coast Wine: 33; Reference Commercial Wine: 1; Reference North American Oak: 0
1	Pacific West Coast Wine	YJR079W		Putative protein of unknown function	Total: 37; BC Wine/European: 5; Pacific West Coast Wine: 31; Reference Commercial Wine: 1; Reference North American Oak: 0
1	Pacific West Coast Wine	YLR365W		Putative protein of unknown function	Total: 39; BC Wine/European: 3; Pacific West Coast Wine: 29; Reference Commercial Wine: 0; Reference North American Oak: 7
1	Pacific West Coast Wine	YMR105W-A		Putative protein of unknown function	Total: 30; BC Wine/European: 0; Pacific West Coast Wine: 30; Reference Commercial Wine: 0; Reference North American Oak: 0
1	Pacific West Coast Wine	YNL331C	AAD14	Putative aryl-alcohol dehydrogenase	Total: 24; BC Wine/European: 5; Pacific West Coast Wine: 19; Reference Commercial Wine: 0; Reference North American Oak: 0
1	Pacific West Coast Wine	YOL024W		Putative protein of unknown function	Total: 25; BC Wine/European: 5; Pacific West Coast Wine: 19; Reference Commercial Wine: 1; Reference North American Oak: 0
2	Subset of Pacific West Coast Wine	YDL125C	HNT1	Adenosine 5'-monophosphoramidase	Total: 18; BC Wine/European: 0; Pacific West Coast Wine: 17; Reference Commercial Wine: 0; Reference North American Oak: 1
2	Subset of Pacific West Coast Wine	YDR522C	SPS2	Protein expressed during sporulation	Total: 20; BC Wine/European: 0; Pacific West Coast Wine: 19; Reference Commercial Wine: 0; Reference North American Oak: 1
2	Subset of Pacific West Coast Wine	YFR055W	IRC7	Cysteine desulphydrase, enables growth on cysteine as nitrogen source	Total: 14; BC Wine/European: 5; Pacific West Coast Wine: 9; Reference Commercial Wine: 0; Reference North American Oak: 0
2	Subset of Pacific West Coast Wine	YGR164W		Putative protein of unknown function	Total: 17; BC Wine/European: 2; Pacific West Coast Wine: 11; Reference Commercial Wine: 4; Reference North American Oak: 0
2	Subset of Pacific West Coast Wine	YHR094C	HXT1	Low-affinity glucose transporter of the major facilitator superfamily	Total: 12; BC Wine/European: 0; Pacific West Coast Wine: 12; Reference Commercial Wine: 0; Reference North American Oak: 0
2	Subset of Pacific West Coast Wine	YIL092W		Putative protein of unknown function	Total: 12; BC Wine/European: 0; Pacific West Coast Wine: 11; Reference Commercial Wine: 1; Reference North American Oak: 0
2	Subset of Pacific West Coast Wine	YIL169C	CSS1	Protein of unknown function, secreted when constitutively expressed	Total: 30; BC Wine/European: 13; Pacific West Coast Wine: 16; Reference Commercial Wine: 1; Reference North American Oak: 0
2	Subset of Pacific West Coast Wine	YLR125W		Putative protein of unknown function	Total: 16; BC Wine/European: 5; Pacific West Coast Wine: 10; Reference Commercial Wine: 1; Reference North American Oak: 0
2	Subset of Pacific West Coast Wine	YLR415C		Putative protein of unknown function	Total: 10; BC Wine/European: 0; Pacific West Coast Wine: 10; Reference Commercial Wine: 0; Reference North American Oak: 0
2	Subset of Pacific West Coast Wine	YOL118C		Putative protein of unknown function	Total: 17; BC Wine/European: 1; Pacific West Coast Wine: 13; Reference Commercial Wine: 3; Reference North American Oak: 0
2	Subset of Pacific West Coast Wine	YOL162W		Putative protein of unknown function	Total: 16; BC Wine/European: 0; Pacific West Coast Wine: 16; Reference Commercial Wine: 0; Reference North American Oak: 0
2	Subset of Pacific West Coast Wine	YOL163W		Putative protein of unknown function	Total: 18; BC Wine/European: 0; Pacific West Coast Wine: 18; Reference Commercial Wine: 0; Reference North American Oak: 0
2	Subset of Pacific West Coast Wine	YOL166W-A		Protein of unknown function	Total: 16; BC Wine/European: 0; Pacific West Coast Wine: 16; Reference Commercial Wine: 0; Reference North American Oak: 0
2	Subset of Pacific West Coast Wine	YOR032C	HMS1	bHLH protein with similarity to myc-family transcription factors	Total: 7; BC Wine/European: 0; Pacific West Coast Wine: 6; Reference Commercial Wine: 1; Reference North American Oak: 0
2	Subset of Pacific West Coast Wine	YOR235W	IRC13	Putative protein of unknown function	Total: 19; BC Wine/European: 6; Pacific West Coast Wine: 13; Reference Commercial Wine: 0; Reference North American Oak: 0
3	Subset of Reference North American Oak; Subset of Pacific West Coast Wine	YBL071C		Putative protein of unknown function	Total: 20; BC Wine/European: 0; Pacific West Coast Wine: 13; Reference Commercial Wine: 0; Reference North American Oak: 7
3	Subset of Reference North American Oak; Subset of Pacific West Coast Wine	YBR200W-A		Putative protein of unknown function	Total: 17; BC Wine/European: 0; Pacific West Coast Wine: 10; Reference Commercial Wine: 0; Reference North American Oak: 7
3	Subset of Reference North American Oak; Subset of Pacific West Coast Wine	YBR295W	PCA1	Cadmium transporting P-type ATPase	Total: 10; BC Wine/European: 0; Pacific West Coast Wine: 3; Reference Commercial Wine: 0; Reference North American Oak: 7
3	Subset of Reference North American Oak; Subset of Pacific West Coast Wine	YCR101C		Putative protein of unknown function	Total: 22; BC Wine/European: 0; Pacific West Coast Wine: 15; Reference Commercial Wine: 0; Reference North American Oak: 7
3	Subset of Reference North American Oak; Subset of Pacific West Coast Wine	YEL068C		Protein of unknown function	Total: 10; BC Wine/European: 0; Pacific West Coast Wine: 3; Reference Commercial Wine: 0; Reference North American Oak: 7
3	Subset of Reference North American Oak; Subset of Pacific West Coast Wine	YGR025W		Putative protein of unknown function	Total: 25; BC Wine/European: 0; Pacific West Coast Wine: 18; Reference Commercial Wine: 0; Reference North American Oak: 7
3	Subset of Reference North American Oak; Subset of Pacific West Coast Wine	YIR024C	INA22	F1F0 ATP synthase peripheral stalk assembly factor	Total: 7; BC Wine/European: 0; Pacific West Coast Wine: 0; Reference Commercial Wine: 0; Reference North American Oak: 7
3	Subset of Reference North American Oak; Subset of Pacific West Coast Wine	YKR073C		Putative protein of unknown function	Total: 7; BC Wine/European: 0; Pacific West Coast Wine: 0; Reference Commercial Wine: 0; Reference North American Oak: 7
3	Subset of Reference North American Oak; Subset of Pacific West Coast Wine	YLR122C		Putative protein of unknown function	Total: 12; BC Wine/European: 0; Pacific West Coast Wine: 6; Reference Commercial Wine: 0; Reference North American Oak: 6
3	Subset of Reference North American Oak; Subset of Pacific West Coast Wine	YMR030W-A		Putative protein of unknown function	Total: 14; BC Wine/European: 0; Pacific West Coast Wine: 6; Reference Commercial Wine: 0; Reference North American Oak: 8
3	Subset of Reference North American Oak; Subset of Pacific West Coast Wine	YOL038C-A		Putative protein of unknown function	Total: 17; BC Wine/European: 0; Pacific West Coast Wine: 10; Reference Commercial Wine: 0; Reference North American Oak: 7
3	Subset of Reference North American Oak; Subset of Pacific West Coast Wine	YOR376W-A		Putative protein of unknown function	Total: 6; BC Wine/European: 0; Pacific West Coast Wine: 0; Reference Commercial Wine: 0; Reference North American Oak: 6
4	Subset of BC Wine/European	YAR023C		Putative integral membrane protein	Total: 13; BC Wine/European: 7; Pacific West Coast Wine: 6; Reference Commercial Wine: 0; Reference North American Oak: 0
4	Subset of BC Wine/European	YBL112C		Putative protein of unknown function	Total: 18; BC Wine/European: 16; Pacific West Coast Wine: 2; Reference Commercial Wine: 0; Reference North American Oak: 0
4	Subset of BC Wine/European	YBL113C		Helicase-like protein encoded within the telomeric Y' element	Total: 18; BC Wine/European: 16; Pacific West Coast Wine: 2; Reference Commercial Wine: 0; Reference North American Oak: 0
4	Subset of BC Wine/European	YBR297W	MAL33	MAL-activator protein	Total: 27; BC Wine/European: 16; Pacific West Coast Wine: 7; Reference Commercial Wine: 4; Reference North American Oak: 0
4	Subset of BC Wine/European	YER050C	RSM18	Mitochondrial ribosomal protein of the small subunit	Total: 24; BC Wine/European: 14; Pacific West Coast Wine: 8; Reference Commercial Wine: 2; Reference North American Oak: 0
4	Subset of BC Wine/European	YER175W-A		Putative protein of unknown function	Total: 13; BC Wine/European: 8; Pacific West Coast Wine: 1; Reference Commercial Wine: 4; Reference North American Oak: 0
4	Subset of BC Wine/European	YGL212W	VAM7	Vacuolar SNARE protein	Total: 15; BC Wine/European: 6; Pacific West Coast Wine: 6; Reference Commercial Wine: 3; Reference North American Oak: 0
4	Subset of BC Wine/European	YGR087C	PDC6	Minor isoform of pyruvate decarboxylase	Total: 3; BC Wine/European: 3; Pacific West Coast Wine: 0; Reference Commercial Wine: 0; Reference North American Oak: 0
4	Subset of BC Wine/European	YGR289C	MAL11	High-affinity maltose transporter (alpha-glucoside transporter)	Total: 26; BC Wine/European: 15; Pacific West Coast Wine: 7; Reference Commercial Wine: 4; Reference North American Oak: 0
4	Subset of BC Wine/European	YHL045W	PXP3	Peroxisomal protein of unknown function	Total: 7; BC Wine/European: 6; Pacific West Coast Wine: 0; Reference Commercial Wine: 1; Reference North American Oak: 0
4	Subset of BC Wine/European	YHR210C		Putative aldose 1-epimerase superfamily protein	Total: 27; BC Wine/European: 11; Pacific West Coast Wine: 12; Reference Commercial Wine: 4; Reference North American Oak: 0
4	Subset of BC Wine/European	YIL011W	TIR3	Cell wall mannoprotein	Total: 12; BC Wine/European: 7; Pacific West Coast Wine: 5; Reference Commercial Wine: 0; Reference North American Oak: 0
4	Subset of BC Wine/European	YIL089W		Protein of unknown function found in the ER and vacuole lumen	Total: 3; BC Wine/European: 3; Pacific West Coast Wine: 0; Reference Commercial Wine: 0; Reference North American Oak: 0
4	Subset of BC Wine/European	YIL161W	SMU2	Protein involved in removal of stalled ribosomes	Total: 12; BC Wine/European: 5; Pacific West Coast Wine: 7; Reference Commercial Wine: 0; Reference North American Oak: 0
4	Subset of BC Wine/European	YIR003W	AIM21	Subunit of a complex that associates with actin filaments	Total: 3; BC Wine/European: 3; Pacific West Coast Wine: 0; Reference Commercial Wine: 0; Reference North American Oak: 0
4	Subset of BC Wine/European	YJL043W		Putative protein of unknown function	Total: 4; BC Wine/European: 4; Pacific West Coast Wine: 0; Reference Commercial Wine: 0; Reference North American Oak: 0
4	Subset of BC Wine/European	YKL219W	COS9	Endosomal protein involved in turnover of plasma membrane proteins	Total: 7; BC Wine/European: 5; Pacific West Coast Wine: 2; Reference Commercial Wine: 0; Reference North American Oak: 0
4	Subset of BC Wine/European	YLL039C	UBI4	Ubiquitin	Total: 15; BC Wine/European: 12; Pacific West Coast Wine: 3; Reference Commercial Wine: 0; Reference North American Oak: 0
4	Subset of BC Wine/European	YMR215W	GAS3	Putative 1,3-beta-glucanosyltransferase	Total: 5; BC Wine/European: 5; Pacific West Coast Wine: 0; Reference Commercial Wine: 0; Reference North American Oak: 0
4	Subset of BC Wine/European	YNL173C	MDG1	Plasma membrane protein	Total: 4; BC Wine/European: 4; Pacific West Coast Wine: 0; Reference Commercial Wine: 0; Reference North American Oak: 0
4	Subset of BC Wine/European	YOL159C-A		Protein of unknown function	Total: 14; BC Wine/European: 9; Pacific West Coast Wine: 4; Reference Commercial Wine: 1; Reference North American Oak: 0
4	Subset of BC Wine/European	YOR107W	RGS2	Negative regulator of glucose-induced cAMP signaling	Total: 7; BC Wine/European: 6; Pacific West Coast Wine: 1; Reference Commercial Wine: 0; Reference North American Oak: 0
5	Low Frequency	YAL035W	FUN12	Translation initiation factor eIF5B	Total: 2; BC Wine/European: 0; Pacific West Coast Wine: 2; Reference Commercial Wine: 0; Reference North American Oak: 0
5	Low Frequency	YAL063C	FLO9	Lectin-like protein with similarity to Flo1p	Total: 14; BC Wine/European: 1; Pacific West Coast Wine: 10; Reference Commercial Wine: 3; Reference North American Oak: 0
5	Low Frequency	YAR008W	SEN34	Subunit of the tRNA splicing endonuclease	Total: 1; BC Wine/European: 0; Pacific West Coast Wine: 0; Reference Commercial Wine: 1; Reference North American Oak: 0
5	Low Frequency	YAR027W	UIP3	Putative integral membrane protein of unknown function	Total: 2; BC Wine/European: 0; Pacific West Coast Wine: 0; Reference Commercial Wine: 0; Reference North American Oak: 2
5	Low Frequency	YAR033W	MST28	Putative integral membrane protein, involved in vesicle formation	Total: 1; BC Wine/European: 0; Pacific West Coast Wine: 1; Reference Commercial Wine: 0; Reference North American Oak: 0
5	Low Frequency	YBR020W	GAL1	Galactokinase	Total: 1; BC Wine/European: 0; Pacific West Coast Wine: 0; Reference Commercial Wine: 1; Reference North American Oak: 0
5	Low Frequency	YBR027C		Putative protein of unknown function	Total: 2; BC Wine/European: 1; Pacific West Coast Wine: 1; Reference Commercial Wine: 0; Reference North American Oak: 0
5	Low Frequency	YBR050C	REG2	Regulatory subunit of the Glc7p type-1 protein phosphatase	Total: 1; BC Wine/European: 0; Pacific West Coast Wine: 1; Reference Commercial Wine: 0; Reference North American Oak: 0
5	Low Frequency	YBR052C	RFS1	Protein of unknown function	Total: 1; BC Wine/European: 0; Pacific West Coast Wine: 0; Reference Commercial Wine: 1; Reference North American Oak: 0
5	Low Frequency	YBR063C	CNM1	Molecular tether on nuclear membrane	Total: 2; BC Wine/European: 1; Pacific West Coast Wine: 0; Reference Commercial Wine: 1; Reference North American Oak: 0
5	Low Frequency	YBR148W	YSW1	Protein required for normal prospore membrane formation	Total: 1; BC Wine/European: 0; Pacific West Coast Wine: 1; Reference Commercial Wine: 0; Reference North American Oak: 0
5	Low Frequency	YBR152W	SPP381	mRNA splicing factor, component of U4/U6.U5 tri-snRNP	Total: 1; BC Wine/European: 0; Pacific West Coast Wine: 1; Reference Commercial Wine: 0; Reference North American Oak: 0
5	Low Frequency	YBR184W		Putative protein of unknown function	Total: 1; BC Wine/European: 0; Pacific West Coast Wine: 0; Reference Commercial Wine: 1; Reference North American Oak: 0
5	Low Frequency	YBR196C-B		Putative protein of unknown function	Total: 1; BC Wine/European: 0; Pacific West Coast Wine: 1; Reference Commercial Wine: 0; Reference North American Oak: 0
5	Low Frequency	YBR244W	GPX2	Phospholipid hydroperoxide glutathione peroxidase	Total: 2; BC Wine/European: 1; Pacific West Coast Wine: 0; Reference Commercial Wine: 1; Reference North American Oak: 0
5	Low Frequency	YBR270C	BIT2	Subunit of TORC2, a regulator of plasma membrane (PM) homeostasis	Total: 1; BC Wine/European: 1; Pacific West Coast Wine: 0; Reference Commercial Wine: 0; Reference North American Oak: 0
5	Low Frequency	YBR284W		Putative metallo-dependent hydrolase superfamily protein	Total: 1; BC Wine/European: 0; Pacific West Coast Wine: 1; Reference Commercial Wine: 0; Reference North American Oak: 0
5	Low Frequency	YBR289W	SNF5	Subunit of the SWI/SNF chromatin remodeling complex	Total: 1; BC Wine/European: 0; Pacific West Coast Wine: 1; Reference Commercial Wine: 0; Reference North American Oak: 0
5	Low Frequency	YBR293W	VBA2	Permease of basic amino acids in the vacuolar membrane	Total: 2; BC Wine/European: 0; Pacific West Coast Wine: 2; Reference Commercial Wine: 0; Reference North American Oak: 0
5	Low Frequency	YBR294W	SUL1	High affinity sulfate permease of the SulP anion transporter family	Total: 5; BC Wine/European: 3; Pacific West Coast Wine: 2; Reference Commercial Wine: 0; Reference North American Oak: 0
5	Low Frequency	YBR298C	MAL31	Maltose permease	Total: 1; BC Wine/European: 0; Pacific West Coast Wine: 1; Reference Commercial Wine: 0; Reference North American Oak: 0
5	Low Frequency	YCL054W-A	RDT1	Small gene in chromosome III recombination enhancer	Total: 6; BC Wine/European: 6; Pacific West Coast Wine: 0; Reference Commercial Wine: 0; Reference North American Oak: 0
5	Low Frequency	YCR001W		Putative protein of unknown function	Total: 2; BC Wine/European: 1; Pacific West Coast Wine: 1; Reference Commercial Wine: 0; Reference North American Oak: 0
5	Low Frequency	YCR095W-A		Putative protein of unknown function	Total: 2; BC Wine/European: 0; Pacific West Coast Wine: 2; Reference Commercial Wine: 0; Reference North American Oak: 0
5	Low Frequency	YCR098C	GIT1	Plasma membrane permease	Total: 5; BC Wine/European: 1; Pacific West Coast Wine: 0; Reference Commercial Wine: 4; Reference North American Oak: 0
5	Low Frequency	YCR102C		Putative quinone oxidoreductase	Total: 1; BC Wine/European: 1; Pacific West Coast Wine: 0; Reference Commercial Wine: 0; Reference North American Oak: 0
5	Low Frequency	YCR106W	RDS1	Putative zinc cluster transcription factor	Total: 1; BC Wine/European: 1; Pacific West Coast Wine: 0; Reference Commercial Wine: 0; Reference North American Oak: 0
5	Low Frequency	YCR108C		Putative protein of unknown function	Total: 8; BC Wine/European: 2; Pacific West Coast Wine: 5; Reference Commercial Wine: 1; Reference North American Oak: 0
5	Low Frequency	YDL037C	BSC1	Protein of unconfirmed function	Total: 2; BC Wine/European: 1; Pacific West Coast Wine: 0; Reference Commercial Wine: 1; Reference North American Oak: 0
5	Low Frequency	YDL039C	PRM7	Pheromone-regulated protein	Total: 8; BC Wine/European: 2; Pacific West Coast Wine: 0; Reference Commercial Wine: 6; Reference North American Oak: 0
5	Low Frequency	YDL059C	RAD59	Protein involved DNA double-strand break repair	Total: 4; BC Wine/European: 4; Pacific West Coast Wine: 0; Reference Commercial Wine: 0; Reference North American Oak: 0
5	Low Frequency	YDL112W	TRM3	2'-O-ribose methyltransferase	Total: 1; BC Wine/European: 1; Pacific West Coast Wine: 0; Reference Commercial Wine: 0; Reference North American Oak: 0
5	Low Frequency	YDL204W	RTN2	Reticulon protein	Total: 1; BC Wine/European: 0; Pacific West Coast Wine: 1; Reference Commercial Wine: 0; Reference North American Oak: 0
5	Low Frequency	YDL214C	PRR2	Serine/threonine protein kinase	Total: 2; BC Wine/European: 1; Pacific West Coast Wine: 1; Reference Commercial Wine: 0; Reference North American Oak: 0
5	Low Frequency	YDL223C	HBT1	Shmoo tip protein, substrate of Hub1p ubiquitin-like protein	Total: 1; BC Wine/European: 0; Pacific West Coast Wine: 1; Reference Commercial Wine: 0; Reference North American Oak: 0
5	Low Frequency	YDL245C	HXT15	Putative transmembrane polyol transporter	Total: 1; BC Wine/European: 1; Pacific West Coast Wine: 0; Reference Commercial Wine: 0; Reference North American Oak: 0
5	Low Frequency	YDR029W		Putative protein of unknown function	Total: 3; BC Wine/European: 0; Pacific West Coast Wine: 3; Reference Commercial Wine: 0; Reference North American Oak: 0
5	Low Frequency	YDR040C	ENA1	P-type ATPase sodium pump	Total: 2; BC Wine/European: 1; Pacific West Coast Wine: 1; Reference Commercial Wine: 0; Reference North American Oak: 0
5	Low Frequency	YDR066C	RTR2	Protein of unknown function	Total: 1; BC Wine/European: 0; Pacific West Coast Wine: 0; Reference Commercial Wine: 1; Reference North American Oak: 0
5	Low Frequency	YDR113C	PDS1	Securin	Total: 12; BC Wine/European: 0; Pacific West Coast Wine: 12; Reference Commercial Wine: 0; Reference North American Oak: 0
5	Low Frequency	YDR114C		Putative protein of unknown function	Total: 5; BC Wine/European: 3; Pacific West Coast Wine: 0; Reference Commercial Wine: 2; Reference North American Oak: 0
5	Low Frequency	YDR121W	DPB4	Subunit of DNA pol epsilon and of ISW2 chromatin accessibility complex	Total: 1; BC Wine/European: 0; Pacific West Coast Wine: 0; Reference Commercial Wine: 1; Reference North American Oak: 0
5	Low Frequency	YDR145W	TAF12	Subunit (61/68 kDa) of TFIID and SAGA complexes	Total: 1; BC Wine/European: 0; Pacific West Coast Wine: 0; Reference Commercial Wine: 1; Reference North American Oak: 0
5	Low Frequency	YDR182W-A		Putative protein of unknown function	Total: 2; BC Wine/European: 1; Pacific West Coast Wine: 0; Reference Commercial Wine: 1; Reference North American Oak: 0
5	Low Frequency	YDR223W	CRF1	Transcriptional corepressor	Total: 1; BC Wine/European: 1; Pacific West Coast Wine: 0; Reference Commercial Wine: 0; Reference North American Oak: 0
5	Low Frequency	YDR247W	VHS1	Cytoplasmic serine/threonine protein kinase	Total: 2; BC Wine/European: 1; Pacific West Coast Wine: 0; Reference Commercial Wine: 1; Reference North American Oak: 0
5	Low Frequency	YDR248C		Putative gluconokinase	Total: 1; BC Wine/European: 1; Pacific West Coast Wine: 0; Reference Commercial Wine: 0; Reference North American Oak: 0
5	Low Frequency	YDR273W	DON1	Meiosis-specific component of the spindle pole body	Total: 9; BC Wine/European: 2; Pacific West Coast Wine: 0; Reference Commercial Wine: 0; Reference North American Oak: 7
5	Low Frequency	YDR342C	HXT7	High-affinity glucose transporter	Total: 3; BC Wine/European: 0; Pacific West Coast Wine: 1; Reference Commercial Wine: 0; Reference North American Oak: 2
5	Low Frequency	YDR370C	DXO1	Cytoplasmic 5' exoribonuclease	Total: 1; BC Wine/European: 1; Pacific West Coast Wine: 0; Reference Commercial Wine: 0; Reference North American Oak: 0
5	Low Frequency	YEL023C		Putative protein of unknown function	Total: 1; BC Wine/European: 1; Pacific West Coast Wine: 0; Reference Commercial Wine: 0; Reference North American Oak: 0
5	Low Frequency	YEL030W	ECM10	Heat shock protein of the Hsp70 family	Total: 6; BC Wine/European: 1; Pacific West Coast Wine: 5; Reference Commercial Wine: 0; Reference North American Oak: 0
5	Low Frequency	YEL035C	UTR5	Protein of unknown function	Total: 7; BC Wine/European: 0; Pacific West Coast Wine: 7; Reference Commercial Wine: 0; Reference North American Oak: 0
5	Low Frequency	YEL041W	YEF1	ATP-NADH kinase	Total: 1; BC Wine/European: 1; Pacific West Coast Wine: 0; Reference Commercial Wine: 0; Reference North American Oak: 0
5	Low Frequency	YEL057C	SDD1	Protein of unknown function	Total: 1; BC Wine/European: 1; Pacific West Coast Wine: 0; Reference Commercial Wine: 0; Reference North American Oak: 0
5	Low Frequency	YEL075C		Putative protein of unknown function	Total: 1; BC Wine/European: 0; Pacific West Coast Wine: 1; Reference Commercial Wine: 0; Reference North American Oak: 0
5	Low Frequency	YEL076C		Putative protein of unknown function	Total: 6; BC Wine/European: 0; Pacific West Coast Wine: 6; Reference Commercial Wine: 0; Reference North American Oak: 0
5	Low Frequency	YEL076C-A		Putative protein of unknown function	Total: 6; BC Wine/European: 0; Pacific West Coast Wine: 6; Reference Commercial Wine: 0; Reference North American Oak: 0
5	Low Frequency	YER014C-A	BUD25	Protein involved in bud-site selection	Total: 4; BC Wine/European: 0; Pacific West Coast Wine: 4; Reference Commercial Wine: 0; Reference North American Oak: 0
5	Low Frequency	YER060W-A	FCY22	Putative purine-cytosine permease	Total: 1; BC Wine/European: 1; Pacific West Coast Wine: 0; Reference Commercial Wine: 0; Reference North American Oak: 0
5	Low Frequency	YER066W	RRT13	Putative protein of unknown function	Total: 11; BC Wine/European: 3; Pacific West Coast Wine: 8; Reference Commercial Wine: 0; Reference North American Oak: 0
5	Low Frequency	YER076C		Putative protein of unknown function	Total: 2; BC Wine/European: 1; Pacific West Coast Wine: 0; Reference Commercial Wine: 1; Reference North American Oak: 0
5	Low Frequency	YER113C	TMN3	Protein with a role in cellular adhesion and filamentous growth	Total: 1; BC Wine/European: 0; Pacific West Coast Wine: 0; Reference Commercial Wine: 1; Reference North American Oak: 0
5	Low Frequency	YER135C		Putative protein of unknown function	Total: 5; BC Wine/European: 0; Pacific West Coast Wine: 5; Reference Commercial Wine: 0; Reference North American Oak: 0
5	Low Frequency	YER149C	PEA2	Coiled-coil 12S polarisome subunit	Total: 1; BC Wine/European: 0; Pacific West Coast Wine: 0; Reference Commercial Wine: 1; Reference North American Oak: 0
5	Low Frequency	YER185W	PUG1	Plasma membrane protein involved in protoprophyrin and heme transport	Total: 3; BC Wine/European: 3; Pacific West Coast Wine: 0; Reference Commercial Wine: 0; Reference North American Oak: 0
5	Low Frequency	YFL010W-A	AUA1	Protein required for the negative regulation by ammonia of Gap1p	Total: 1; BC Wine/European: 0; Pacific West Coast Wine: 1; Reference Commercial Wine: 0; Reference North American Oak: 0
5	Low Frequency	YFL011W	HXT10	Hexose transporter	Total: 1; BC Wine/European: 1; Pacific West Coast Wine: 0; Reference Commercial Wine: 0; Reference North American Oak: 0
5	Low Frequency	YFL050C	ALR2	Probable Mg(2+) transporter	Total: 2; BC Wine/European: 1; Pacific West Coast Wine: 0; Reference Commercial Wine: 1; Reference North American Oak: 0
5	Low Frequency	YFL062W	COS4	Endosomal protein involved in turnover of plasma membrane proteins	Total: 1; BC Wine/European: 0; Pacific West Coast Wine: 0; Reference Commercial Wine: 0; Reference North American Oak: 1
5	Low Frequency	YFL067W		Protein of unknown function	Total: 2; BC Wine/European: 1; Pacific West Coast Wine: 1; Reference Commercial Wine: 0; Reference North American Oak: 0
5	Low Frequency	YFR016C	AIP5	Protein that positively regulates actin assembly	Total: 4; BC Wine/European: 0; Pacific West Coast Wine: 4; Reference Commercial Wine: 0; Reference North American Oak: 0
5	Low Frequency	YFR039C	OSW7	Protein involved in outer spore wall assembly	Total: 3; BC Wine/European: 2; Pacific West Coast Wine: 1; Reference Commercial Wine: 0; Reference North American Oak: 0
5	Low Frequency	YFR054C		Putative protein of unknown function	Total: 1; BC Wine/European: 1; Pacific West Coast Wine: 0; Reference Commercial Wine: 0; Reference North American Oak: 0
5	Low Frequency	YGL007W	BRP1	Putative protein of unknown function	Total: 1; BC Wine/European: 0; Pacific West Coast Wine: 0; Reference Commercial Wine: 1; Reference North American Oak: 0
5	Low Frequency	YGL010W	MPO1	Dioxygenase that catalyzes alpha-oxygenation of 2-hydroxy fatty acids	Total: 1; BC Wine/European: 1; Pacific West Coast Wine: 0; Reference Commercial Wine: 0; Reference North American Oak: 0
5	Low Frequency	YGL071W	AFT1	Transcription factor involved in iron utilization and homeostasis	Total: 1; BC Wine/European: 0; Pacific West Coast Wine: 0; Reference Commercial Wine: 1; Reference North American Oak: 0
5	Low Frequency	YGL081W		Putative protein of unknown function	Total: 3; BC Wine/European: 3; Pacific West Coast Wine: 0; Reference Commercial Wine: 0; Reference North American Oak: 0
5	Low Frequency	YGL086W	MAD1	Coiled-coil protein involved in spindle-assembly checkpoint	Total: 6; BC Wine/European: 1; Pacific West Coast Wine: 4; Reference Commercial Wine: 1; Reference North American Oak: 0
5	Low Frequency	YGL185C		Putative protein with sequence similar to hydroxyacid dehydrogenases	Total: 1; BC Wine/European: 0; Pacific West Coast Wine: 1; Reference Commercial Wine: 0; Reference North American Oak: 0
5	Low Frequency	YGL229C	SAP4	Protein required for function of the Sit4p protein phosphatase	Total: 2; BC Wine/European: 1; Pacific West Coast Wine: 0; Reference Commercial Wine: 1; Reference North American Oak: 0
5	Low Frequency	YGL257C	MNT2	Mannosyltransferase	Total: 3; BC Wine/European: 3; Pacific West Coast Wine: 0; Reference Commercial Wine: 0; Reference North American Oak: 0
5	Low Frequency	YGL260W		Putative protein of unknown function	Total: 1; BC Wine/European: 0; Pacific West Coast Wine: 1; Reference Commercial Wine: 0; Reference North American Oak: 0
5	Low Frequency	YGL262W		Putative protein of unknown function	Total: 5; BC Wine/European: 2; Pacific West Coast Wine: 3; Reference Commercial Wine: 0; Reference North American Oak: 0
5	Low Frequency	YGR023W	MTL1	Transmembrane sensor of the cell wall integrity pathway (CWI)	Total: 1; BC Wine/European: 1; Pacific West Coast Wine: 0; Reference Commercial Wine: 0; Reference North American Oak: 0
5	Low Frequency	YGR066C	GID10	Recognition component (N-recognin) of the Pro/N-degron pathway	Total: 2; BC Wine/European: 1; Pacific West Coast Wine: 0; Reference Commercial Wine: 1; Reference North American Oak: 0
5	Low Frequency	YGR079W		Protein of unknown function	Total: 2; BC Wine/European: 0; Pacific West Coast Wine: 0; Reference Commercial Wine: 0; Reference North American Oak: 2
5	Low Frequency	YGR093W	DRN1	Splicing factor that modulates turnover of branched RNAs by Dbr1p	Total: 1; BC Wine/European: 1; Pacific West Coast Wine: 0; Reference Commercial Wine: 0; Reference North American Oak: 0
5	Low Frequency	YGR110W	CLD1	Mitochondrial cardiolipin-specific phospholipase	Total: 1; BC Wine/European: 1; Pacific West Coast Wine: 0; Reference Commercial Wine: 0; Reference North American Oak: 0
5	Low Frequency	YGR117C		Putative protein of unknown function	Total: 1; BC Wine/European: 0; Pacific West Coast Wine: 1; Reference Commercial Wine: 0; Reference North American Oak: 0
5	Low Frequency	YGR154C	GTO1	Omega-class glutathione transferase	Total: 5; BC Wine/European: 0; Pacific West Coast Wine: 5; Reference Commercial Wine: 0; Reference North American Oak: 0
5	Low Frequency	YGR177C	ATF2	Alcohol acetyltransferase	Total: 1; BC Wine/European: 0; Pacific West Coast Wine: 1; Reference Commercial Wine: 0; Reference North American Oak: 0
5	Low Frequency	YGR189C	CRH1	Chitin transglycosylase	Total: 2; BC Wine/European: 0; Pacific West Coast Wine: 0; Reference Commercial Wine: 2; Reference North American Oak: 0
5	Low Frequency	YGR194C	XKS1	Xylulokinase	Total: 2; BC Wine/European: 2; Pacific West Coast Wine: 0; Reference Commercial Wine: 0; Reference North American Oak: 0
5	Low Frequency	YGR221C	TOS2	Protein involved in localization of Cdc24p to the site of bud growth	Total: 1; BC Wine/European: 0; Pacific West Coast Wine: 0; Reference Commercial Wine: 1; Reference North American Oak: 0
5	Low Frequency	YGR238C	KEL2	Protein that negatively regulates mitotic exit	Total: 1; BC Wine/European: 0; Pacific West Coast Wine: 0; Reference Commercial Wine: 1; Reference North American Oak: 0
5	Low Frequency	YGR273C		Putative protein of unknown function	Total: 2; BC Wine/European: 0; Pacific West Coast Wine: 2; Reference Commercial Wine: 0; Reference North American Oak: 0
5	Low Frequency	YGR286C	BIO2	Biotin synthase	Total: 1; BC Wine/European: 1; Pacific West Coast Wine: 0; Reference Commercial Wine: 0; Reference North American Oak: 0
5	Low Frequency	YGR292W	MAL12	Maltase (alpha-D-glucosidase)	Total: 2; BC Wine/European: 0; Pacific West Coast Wine: 2; Reference Commercial Wine: 0; Reference North American Oak: 0
5	Low Frequency	YHL026C		Putative protein of unknown function	Total: 2; BC Wine/European: 1; Pacific West Coast Wine: 0; Reference Commercial Wine: 1; Reference North American Oak: 0
5	Low Frequency	YHL035C	VMR1	Vacuolar membrane protein	Total: 1; BC Wine/European: 1; Pacific West Coast Wine: 0; Reference Commercial Wine: 0; Reference North American Oak: 0
5	Low Frequency	YHL047C	ARN2	Transporter	Total: 1; BC Wine/European: 0; Pacific West Coast Wine: 1; Reference Commercial Wine: 0; Reference North American Oak: 0
5	Low Frequency	YHL050C		Putative protein of unknown function	Total: 3; BC Wine/European: 3; Pacific West Coast Wine: 0; Reference Commercial Wine: 0; Reference North American Oak: 0
5	Low Frequency	YHR044C	DOG1	2-deoxyglucose-6-phosphate phosphatase	Total: 1; BC Wine/European: 1; Pacific West Coast Wine: 0; Reference Commercial Wine: 0; Reference North American Oak: 0
5	Low Frequency	YHR092C	HXT4	High-affinity glucose transporter	Total: 2; BC Wine/European: 0; Pacific West Coast Wine: 0; Reference Commercial Wine: 2; Reference North American Oak: 0
5	Low Frequency	YHR131C		Putative protein of unknown function	Total: 1; BC Wine/European: 0; Pacific West Coast Wine: 1; Reference Commercial Wine: 0; Reference North American Oak: 0
5	Low Frequency	YHR143W	DSE2	Daughter cell-specific secreted protein with similarity to glucanases	Total: 1; BC Wine/European: 1; Pacific West Coast Wine: 0; Reference Commercial Wine: 0; Reference North American Oak: 0
5	Low Frequency	YHR198C	AIM18	Protein of unknown function	Total: 5; BC Wine/European: 0; Pacific West Coast Wine: 5; Reference Commercial Wine: 0; Reference North American Oak: 0
5	Low Frequency	YHR211W	FLO5	Lectin-like cell wall protein (flocculin) involved in flocculation	Total: 6; BC Wine/European: 3; Pacific West Coast Wine: 2; Reference Commercial Wine: 1; Reference North American Oak: 0
5	Low Frequency	YHR215W	PHO12	One of three repressible acid phosphatases	Total: 1; BC Wine/European: 1; Pacific West Coast Wine: 0; Reference Commercial Wine: 0; Reference North American Oak: 0
5	Low Frequency	YHR219W		Putative protein of unknown function with similarity to helicases	Total: 4; BC Wine/European: 2; Pacific West Coast Wine: 2; Reference Commercial Wine: 0; Reference North American Oak: 0
5	Low Frequency	YIL029C	EMA17	Protein involved in targeting mitochondrial membrane protein precursor	Total: 2; BC Wine/European: 2; Pacific West Coast Wine: 0; Reference Commercial Wine: 0; Reference North American Oak: 0
5	Low Frequency	YIL036W	CST6	Basic leucine zipper (bZIP) transcription factor from ATF/CREB family	Total: 1; BC Wine/European: 1; Pacific West Coast Wine: 0; Reference Commercial Wine: 0; Reference North American Oak: 0
5	Low Frequency	YIL114C	POR2	Putative mitochondrial porin (voltage-dependent anion channel)	Total: 1; BC Wine/European: 0; Pacific West Coast Wine: 1; Reference Commercial Wine: 0; Reference North American Oak: 0
5	Low Frequency	YIL119C	RPI1	Transcription factor, allelic differences between S288C and Sigma1278b	Total: 2; BC Wine/European: 0; Pacific West Coast Wine: 0; Reference Commercial Wine: 2; Reference North American Oak: 0
5	Low Frequency	YIL134C-A		Putative protein of unknown function	Total: 2; BC Wine/European: 1; Pacific West Coast Wine: 0; Reference Commercial Wine: 1; Reference North American Oak: 0
5	Low Frequency	YIL158W	AIM20	Protein of unknown function	Total: 1; BC Wine/European: 1; Pacific West Coast Wine: 0; Reference Commercial Wine: 0; Reference North American Oak: 0
5	Low Frequency	YIL159W	BNR1	Formin	Total: 6; BC Wine/European: 2; Pacific West Coast Wine: 4; Reference Commercial Wine: 0; Reference North American Oak: 0
5	Low Frequency	YIL166C	SOA1	Sulfonate and inorganic sulfur transporter	Total: 1; BC Wine/European: 0; Pacific West Coast Wine: 0; Reference Commercial Wine: 1; Reference North American Oak: 0
5	Low Frequency	YIR019C	FLO11	GPI-anchored cell surface glycoprotein (flocculin)	Total: 2; BC Wine/European: 1; Pacific West Coast Wine: 0; Reference Commercial Wine: 1; Reference North American Oak: 0
5	Low Frequency	YIR020C		Protein of unknown function	Total: 2; BC Wine/European: 0; Pacific West Coast Wine: 0; Reference Commercial Wine: 2; Reference North American Oak: 0
5	Low Frequency	YIR021W-A		Putative protein of unknown function	Total: 1; BC Wine/European: 0; Pacific West Coast Wine: 0; Reference Commercial Wine: 1; Reference North American Oak: 0
5	Low Frequency	YIR028W	DAL4	Allantoin permease	Total: 1; BC Wine/European: 1; Pacific West Coast Wine: 0; Reference Commercial Wine: 0; Reference North American Oak: 0
5	Low Frequency	YIR039C	YPS6	Putative GPI-anchored aspartic protease	Total: 4; BC Wine/European: 0; Pacific West Coast Wine: 4; Reference Commercial Wine: 0; Reference North American Oak: 0
5	Low Frequency	YJL007C		Putative protein of unknown function	Total: 6; BC Wine/European: 2; Pacific West Coast Wine: 4; Reference Commercial Wine: 0; Reference North American Oak: 0
5	Low Frequency	YJL020C	BBC1	Protein possibly involved in assembly of actin patches	Total: 3; BC Wine/European: 2; Pacific West Coast Wine: 1; Reference Commercial Wine: 0; Reference North American Oak: 0
5	Low Frequency	YJL075C	APQ13	Putative protein of unknown function	Total: 9; BC Wine/European: 2; Pacific West Coast Wine: 7; Reference Commercial Wine: 0; Reference North American Oak: 0
5	Low Frequency	YJL078C	PRY3	GPI-anchored cell wall protein involved in export of sterols	Total: 2; BC Wine/European: 0; Pacific West Coast Wine: 2; Reference Commercial Wine: 0; Reference North American Oak: 0
5	Low Frequency	YJL123C	MTC1	Protein of unknown function that may interact with ribosomes	Total: 4; BC Wine/European: 3; Pacific West Coast Wine: 0; Reference Commercial Wine: 1; Reference North American Oak: 0
5	Low Frequency	YJL141C	YAK1	Serine-threonine protein kinase	Total: 1; BC Wine/European: 0; Pacific West Coast Wine: 0; Reference Commercial Wine: 1; Reference North American Oak: 0
5	Low Frequency	YJR030C	RBH2	Putative protein of unknown function	Total: 2; BC Wine/European: 0; Pacific West Coast Wine: 2; Reference Commercial Wine: 0; Reference North American Oak: 0
5	Low Frequency	YJR120W	DMO1	Protein of unknown function	Total: 1; BC Wine/European: 0; Pacific West Coast Wine: 0; Reference Commercial Wine: 1; Reference North American Oak: 0
5	Low Frequency	YJR128W		Putative protein of unknown function	Total: 2; BC Wine/European: 1; Pacific West Coast Wine: 0; Reference Commercial Wine: 1; Reference North American Oak: 0
5	Low Frequency	YJR146W		Protein of unknown function	Total: 1; BC Wine/European: 0; Pacific West Coast Wine: 1; Reference Commercial Wine: 0; Reference North American Oak: 0
5	Low Frequency	YKL037W	AIM26	Protein of unknown function	Total: 1; BC Wine/European: 0; Pacific West Coast Wine: 0; Reference Commercial Wine: 0; Reference North American Oak: 1
5	Low Frequency	YKL046C	DCW1	Putative mannosidase	Total: 1; BC Wine/European: 0; Pacific West Coast Wine: 1; Reference Commercial Wine: 0; Reference North American Oak: 0
5	Low Frequency	YKL093W	MBR1	Protein involved in mitochondrial functions and stress response	Total: 1; BC Wine/European: 0; Pacific West Coast Wine: 1; Reference Commercial Wine: 0; Reference North American Oak: 0
5	Low Frequency	YKL174C	TPO5	Protein involved in excretion of putrescine and spermidine	Total: 1; BC Wine/European: 0; Pacific West Coast Wine: 0; Reference Commercial Wine: 1; Reference North American Oak: 0
5	Low Frequency	YKL201C	MNN4	Putative positive regulator of mannosylphosphate transferase Mnn6p	Total: 3; BC Wine/European: 0; Pacific West Coast Wine: 3; Reference Commercial Wine: 0; Reference North American Oak: 0
5	Low Frequency	YKL215C	OXP1	5-oxoprolinase	Total: 1; BC Wine/European: 1; Pacific West Coast Wine: 0; Reference Commercial Wine: 0; Reference North American Oak: 0
5	Low Frequency	YKL220C	FRE2	Ferric reductase and cupric reductase	Total: 2; BC Wine/European: 1; Pacific West Coast Wine: 0; Reference Commercial Wine: 1; Reference North American Oak: 0
5	Low Frequency	YKL222C		Protein of unknown function	Total: 4; BC Wine/European: 2; Pacific West Coast Wine: 0; Reference Commercial Wine: 2; Reference North American Oak: 0
5	Low Frequency	YKR032W		Putative protein of unknown function	Total: 5; BC Wine/European: 2; Pacific West Coast Wine: 2; Reference Commercial Wine: 1; Reference North American Oak: 0
5	Low Frequency	YKR044W	UIP5	Protein of unknown function that interacts with Ulp1p	Total: 1; BC Wine/European: 0; Pacific West Coast Wine: 1; Reference Commercial Wine: 0; Reference North American Oak: 0
5	Low Frequency	YKR045C		Putative protein of unknown function	Total: 1; BC Wine/European: 1; Pacific West Coast Wine: 0; Reference Commercial Wine: 0; Reference North American Oak: 0
5	Low Frequency	YKR064W	OAF3	Putative transcriptional repressor with Zn(2)-Cys(6) finger	Total: 2; BC Wine/European: 1; Pacific West Coast Wine: 0; Reference Commercial Wine: 1; Reference North American Oak: 0
5	Low Frequency	YKR093W	PTR2	Integral membrane peptide transporter	Total: 3; BC Wine/European: 1; Pacific West Coast Wine: 0; Reference Commercial Wine: 2; Reference North American Oak: 0
5	Low Frequency	YLL024C	SSA2	HSP70 family ATP-binding protein	Total: 2; BC Wine/European: 2; Pacific West Coast Wine: 0; Reference Commercial Wine: 0; Reference North American Oak: 0
5	Low Frequency	YLL046C	RNP1	Ribonucleoprotein that contains two RNA recognition motifs (RRM)	Total: 2; BC Wine/European: 1; Pacific West Coast Wine: 0; Reference Commercial Wine: 1; Reference North American Oak: 0
5	Low Frequency	YLL054C		Putative protein of unknown function with similarity to Pip2p	Total: 3; BC Wine/European: 2; Pacific West Coast Wine: 1; Reference Commercial Wine: 0; Reference North American Oak: 0
5	Low Frequency	YLL057C	JLP1	Fe(II)-dependent sulfonate/alpha-ketoglutarate dioxygenase	Total: 4; BC Wine/European: 0; Pacific West Coast Wine: 4; Reference Commercial Wine: 0; Reference North American Oak: 0
5	Low Frequency	YLL066C		Putative Y' element ATP-dependent helicase	Total: 5; BC Wine/European: 0; Pacific West Coast Wine: 0; Reference Commercial Wine: 3; Reference North American Oak: 2
5	Low Frequency	YLL066W-B		Putative protein of unknown function	Total: 12; BC Wine/European: 4; Pacific West Coast Wine: 7; Reference Commercial Wine: 0; Reference North American Oak: 1
5	Low Frequency	YLR039C	RIC1	Protein involved in retrograde transport to the cis-Golgi network	Total: 1; BC Wine/European: 1; Pacific West Coast Wine: 0; Reference Commercial Wine: 0; Reference North American Oak: 0
5	Low Frequency	YLR044C	PDC1	Major of three pyruvate decarboxylase isozymes	Total: 1; BC Wine/European: 0; Pacific West Coast Wine: 0; Reference Commercial Wine: 1; Reference North American Oak: 0
5	Low Frequency	YLR053C	NRS1	Nitrogen-responsive activator of Start	Total: 1; BC Wine/European: 1; Pacific West Coast Wine: 0; Reference Commercial Wine: 0; Reference North American Oak: 0
5	Low Frequency	YLR055C	SPT8	Subunit of the SAGA transcriptional regulatory complex	Total: 2; BC Wine/European: 0; Pacific West Coast Wine: 0; Reference Commercial Wine: 2; Reference North American Oak: 0
5	Low Frequency	YLR090W	XDJ1	Chaperone with a role in facilitating mitochondrial protein import	Total: 1; BC Wine/European: 0; Pacific West Coast Wine: 0; Reference Commercial Wine: 0; Reference North American Oak: 1
5	Low Frequency	YLR135W	SLX4	Endonuclease involved in processing DNA	Total: 1; BC Wine/European: 0; Pacific West Coast Wine: 0; Reference Commercial Wine: 1; Reference North American Oak: 0
5	Low Frequency	YLR162W-A	RRT15	Putative protein of unknown function	Total: 1; BC Wine/European: 0; Pacific West Coast Wine: 0; Reference Commercial Wine: 0; Reference North American Oak: 1
5	Low Frequency	YLR179C		Protein of unknown function with similarity to Tfs1p	Total: 1; BC Wine/European: 0; Pacific West Coast Wine: 0; Reference Commercial Wine: 1; Reference North American Oak: 0
5	Low Frequency	YLR206W	ENT2	Epsin-like protein required for endocytosis and actin patch assembly	Total: 1; BC Wine/European: 1; Pacific West Coast Wine: 0; Reference Commercial Wine: 0; Reference North American Oak: 0
5	Low Frequency	YLR214W	FRE1	Ferric reductase and cupric reductase	Total: 7; BC Wine/European: 0; Pacific West Coast Wine: 5; Reference Commercial Wine: 2; Reference North American Oak: 0
5	Low Frequency	YLR273C	PIG1	Putative targeting subunit for type-1 protein phosphatase Glc7p	Total: 1; BC Wine/European: 1; Pacific West Coast Wine: 0; Reference Commercial Wine: 0; Reference North American Oak: 0
5	Low Frequency	YLR330W	CHS5	Component of the exomer complex	Total: 7; BC Wine/European: 1; Pacific West Coast Wine: 4; Reference Commercial Wine: 2; Reference North American Oak: 0
5	Low Frequency	YLR358C		Protein of unknown function	Total: 1; BC Wine/European: 1; Pacific West Coast Wine: 0; Reference Commercial Wine: 0; Reference North American Oak: 0
5	Low Frequency	YLR448W	RPL6B	Ribosomal 60S subunit protein L6B	Total: 1; BC Wine/European: 1; Pacific West Coast Wine: 0; Reference Commercial Wine: 0; Reference North American Oak: 0
5	Low Frequency	YLR464W		Putative protein of unknown function	Total: 1; BC Wine/European: 0; Pacific West Coast Wine: 1; Reference Commercial Wine: 0; Reference North American Oak: 0
5	Low Frequency	YML122C		Putative protein of unknown function	Total: 1; BC Wine/European: 0; Pacific West Coast Wine: 0; Reference Commercial Wine: 1; Reference North American Oak: 0
5	Low Frequency	YMR012W	CLU1	Subunit of the eukaryotic translation initiation factor 3 (eIF3)	Total: 1; BC Wine/European: 0; Pacific West Coast Wine: 1; Reference Commercial Wine: 0; Reference North American Oak: 0
5	Low Frequency	YMR103C		Putative protein of unknown function	Total: 1; BC Wine/European: 0; Pacific West Coast Wine: 0; Reference Commercial Wine: 1; Reference North American Oak: 0
5	Low Frequency	YMR173W	DDR48	DNA damage-responsive protein	Total: 2; BC Wine/European: 0; Pacific West Coast Wine: 1; Reference Commercial Wine: 1; Reference North American Oak: 0
5	Low Frequency	YMR180C	CTL1	RNA 5'-triphosphatase, localizes to both the nucleus and cytoplasm	Total: 2; BC Wine/European: 1; Pacific West Coast Wine: 0; Reference Commercial Wine: 1; Reference North American Oak: 0
5	Low Frequency	YMR209C		Putative S-adenosylmethionine-dependent methyltransferase	Total: 2; BC Wine/European: 1; Pacific West Coast Wine: 0; Reference Commercial Wine: 1; Reference North American Oak: 0
5	Low Frequency	YMR210W	MGL2	Monoacylglycerol and triacylglycerol lipase	Total: 1; BC Wine/European: 0; Pacific West Coast Wine: 0; Reference Commercial Wine: 1; Reference North American Oak: 0
5	Low Frequency	YMR251W	GTO3	Omega class glutathione transferase	Total: 1; BC Wine/European: 0; Pacific West Coast Wine: 0; Reference Commercial Wine: 1; Reference North American Oak: 0
5	Low Frequency	YMR266W	RSN1	Membrane protein of unknown function	Total: 2; BC Wine/European: 0; Pacific West Coast Wine: 0; Reference Commercial Wine: 0; Reference North American Oak: 2
5	Low Frequency	YMR273C	ZDS1	Protein with a role in regulating Swe1p-dependent polarized growth	Total: 3; BC Wine/European: 0; Pacific West Coast Wine: 0; Reference Commercial Wine: 0; Reference North American Oak: 3
5	Low Frequency	YMR279C	ATR2	Putative boron transporter involved in boron efflux and resistance	Total: 2; BC Wine/European: 1; Pacific West Coast Wine: 0; Reference Commercial Wine: 1; Reference North American Oak: 0
5	Low Frequency	YMR303C	ADH2	Glucose-repressible alcohol dehydrogenase II	Total: 6; BC Wine/European: 1; Pacific West Coast Wine: 2; Reference Commercial Wine: 1; Reference North American Oak: 2
5	Low Frequency	YNL042W-B		Putative protein of unknown function	Total: 1; BC Wine/European: 0; Pacific West Coast Wine: 0; Reference Commercial Wine: 1; Reference North American Oak: 0
5	Low Frequency	YNL087W	TCB2	Lipid-binding ER tricalbin involved in ER-plasma membrane tethering	Total: 1; BC Wine/European: 0; Pacific West Coast Wine: 0; Reference Commercial Wine: 1; Reference North American Oak: 0
5	Low Frequency	YNL095C		Putative protein of unknown function	Total: 5; BC Wine/European: 4; Pacific West Coast Wine: 0; Reference Commercial Wine: 1; Reference North American Oak: 0
5	Low Frequency	YNL100W	MIC27	Component of the MICOS complex	Total: 1; BC Wine/European: 0; Pacific West Coast Wine: 0; Reference Commercial Wine: 1; Reference North American Oak: 0
5	Low Frequency	YNL124W	NAF1	RNA-binding protein required for the assembly of box H/ACA snoRNPs	Total: 3; BC Wine/European: 0; Pacific West Coast Wine: 3; Reference Commercial Wine: 0; Reference North American Oak: 0
5	Low Frequency	YNL161W	CBK1	Serine/threonine protein kinase of the the RAM signaling network	Total: 1; BC Wine/European: 1; Pacific West Coast Wine: 0; Reference Commercial Wine: 0; Reference North American Oak: 0
5	Low Frequency	YNL223W	ATG4	Conserved cysteine protease required for autophagy	Total: 2; BC Wine/European: 0; Pacific West Coast Wine: 2; Reference Commercial Wine: 0; Reference North American Oak: 0
5	Low Frequency	YNL249C	MPA43	Protein of unknown function	Total: 1; BC Wine/European: 0; Pacific West Coast Wine: 1; Reference Commercial Wine: 0; Reference North American Oak: 0
5	Low Frequency	YNL336W	COS1	Endosomal protein involved in turnover of plasma membrane proteins	Total: 1; BC Wine/European: 0; Pacific West Coast Wine: 0; Reference Commercial Wine: 0; Reference North American Oak: 1
5	Low Frequency	YNR002C	ATO2	Putative transmembrane protein involved in export of ammonia	Total: 4; BC Wine/European: 0; Pacific West Coast Wine: 4; Reference Commercial Wine: 0; Reference North American Oak: 0
5	Low Frequency	YNR060W	FRE4	Ferric reductase	Total: 3; BC Wine/European: 1; Pacific West Coast Wine: 0; Reference Commercial Wine: 2; Reference North American Oak: 0
5	Low Frequency	YNR061C		Protein of unknown function	Total: 2; BC Wine/European: 2; Pacific West Coast Wine: 0; Reference Commercial Wine: 0; Reference North American Oak: 0
5	Low Frequency	YNR065C		Protein of unknown function	Total: 1; BC Wine/European: 0; Pacific West Coast Wine: 1; Reference Commercial Wine: 0; Reference North American Oak: 0
5	Low Frequency	YNR066C		Putative membrane-localized protein of unknown function	Total: 4; BC Wine/European: 3; Pacific West Coast Wine: 0; Reference Commercial Wine: 1; Reference North American Oak: 0
5	Low Frequency	YNR070W	PDR18	Transporter of the ATP-binding cassette (ABC) family	Total: 4; BC Wine/European: 1; Pacific West Coast Wine: 2; Reference Commercial Wine: 1; Reference North American Oak: 0
5	Low Frequency	YNR071C		Putative aldose 1-epimerase	Total: 1; BC Wine/European: 1; Pacific West Coast Wine: 0; Reference Commercial Wine: 0; Reference North American Oak: 0
5	Low Frequency	YNR072W	HXT17	Putative transmembrane polyol transporter	Total: 1; BC Wine/European: 1; Pacific West Coast Wine: 0; Reference Commercial Wine: 0; Reference North American Oak: 0
5	Low Frequency	YNR075C-A		Protein of unknown function	Total: 10; BC Wine/European: 5; Pacific West Coast Wine: 4; Reference Commercial Wine: 1; Reference North American Oak: 0
5	Low Frequency	YNR075W	COS10	Endosomal protein involved in turnover of plasma membrane proteins	Total: 3; BC Wine/European: 0; Pacific West Coast Wine: 3; Reference Commercial Wine: 0; Reference North American Oak: 0
5	Low Frequency	YOL015W	IRC10	Protein of unknown function	Total: 1; BC Wine/European: 0; Pacific West Coast Wine: 1; Reference Commercial Wine: 0; Reference North American Oak: 0
5	Low Frequency	YOL020W	TAT2	High affinity tryptophan and tyrosine permease	Total: 2; BC Wine/European: 0; Pacific West Coast Wine: 1; Reference Commercial Wine: 1; Reference North American Oak: 0
5	Low Frequency	YOL090W	MSH2	Protein that binds to DNA mismatches	Total: 2; BC Wine/European: 1; Pacific West Coast Wine: 1; Reference Commercial Wine: 0; Reference North American Oak: 0
5	Low Frequency	YOL105C	WSC3	Sensor-transducer of the stress-activated PKC1-MPK1 signaling pathway	Total: 4; BC Wine/European: 1; Pacific West Coast Wine: 1; Reference Commercial Wine: 2; Reference North American Oak: 0
5	Low Frequency	YOL155C	HPF1	Haze-protective mannoprotein	Total: 3; BC Wine/European: 1; Pacific West Coast Wine: 0; Reference Commercial Wine: 2; Reference North American Oak: 0
5	Low Frequency	YOL156W	HXT11	Hexose transporter	Total: 6; BC Wine/European: 6; Pacific West Coast Wine: 0; Reference Commercial Wine: 0; Reference North American Oak: 0
5	Low Frequency	YOL158C	ENB1	Ferric enterobactin transmembrane transporter	Total: 1; BC Wine/European: 1; Pacific West Coast Wine: 0; Reference Commercial Wine: 0; Reference North American Oak: 0
5	Low Frequency	YOL160W		Putative protein of unknown function	Total: 2; BC Wine/European: 0; Pacific West Coast Wine: 0; Reference Commercial Wine: 2; Reference North American Oak: 0
5	Low Frequency	YOR011W-A		Putative protein of unknown function	Total: 2; BC Wine/European: 0; Pacific West Coast Wine: 2; Reference Commercial Wine: 0; Reference North American Oak: 0
5	Low Frequency	YOR029W		Putative protein of unknown function	Total: 5; BC Wine/European: 0; Pacific West Coast Wine: 5; Reference Commercial Wine: 0; Reference North American Oak: 0
5	Low Frequency	YOR071C	NRT1	High-affinity nicotinamide riboside transporter	Total: 1; BC Wine/European: 0; Pacific West Coast Wine: 0; Reference Commercial Wine: 1; Reference North American Oak: 0
5	Low Frequency	YOR075W	UFE1	t-SNARE protein required for retrograde vesicular traffic	Total: 2; BC Wine/European: 0; Pacific West Coast Wine: 2; Reference Commercial Wine: 0; Reference North American Oak: 0
5	Low Frequency	YOR104W	PIN2	Exomer-dependent cargo protein	Total: 1; BC Wine/European: 0; Pacific West Coast Wine: 0; Reference Commercial Wine: 1; Reference North American Oak: 0
5	Low Frequency	YOR172W	YRM1	Zinc finger transcription factor involved in multidrug resistance	Total: 2; BC Wine/European: 0; Pacific West Coast Wine: 0; Reference Commercial Wine: 2; Reference North American Oak: 0
5	Low Frequency	YOR229W	WTM2	Transcriptional modulator	Total: 2; BC Wine/European: 0; Pacific West Coast Wine: 1; Reference Commercial Wine: 0; Reference North American Oak: 1
5	Low Frequency	YOR246C	ENV9	Conserved oxidoreductase involved in lipid droplet morphology	Total: 1; BC Wine/European: 0; Pacific West Coast Wine: 1; Reference Commercial Wine: 0; Reference North American Oak: 0
5	Low Frequency	YOR267C	HRK1	Protein kinase	Total: 1; BC Wine/European: 0; Pacific West Coast Wine: 1; Reference Commercial Wine: 0; Reference North American Oak: 0
5	Low Frequency	YOR288C	MPD1	Member of the protein disulfide isomerase (PDI) family	Total: 1; BC Wine/European: 0; Pacific West Coast Wine: 1; Reference Commercial Wine: 0; Reference North American Oak: 0
5	Low Frequency	YOR316C	COT1	Vacuolar transporter that mediates zinc transport into vacuole	Total: 1; BC Wine/European: 1; Pacific West Coast Wine: 0; Reference Commercial Wine: 0; Reference North American Oak: 0
5	Low Frequency	YOR347C	PYK2	Pyruvate kinase	Total: 1; BC Wine/European: 0; Pacific West Coast Wine: 0; Reference Commercial Wine: 1; Reference North American Oak: 0
5	Low Frequency	YOR365C		Putative protein involved in sphingolipid biosynthesis	Total: 1; BC Wine/European: 0; Pacific West Coast Wine: 1; Reference Commercial Wine: 0; Reference North American Oak: 0
5	Low Frequency	YOR380W	RDR1	Transcriptional repressor involved in regulating multidrug resistance	Total: 2; BC Wine/European: 1; Pacific West Coast Wine: 0; Reference Commercial Wine: 1; Reference North American Oak: 0
5	Low Frequency	YOR385W		Putative protein of unknown function	Total: 3; BC Wine/European: 3; Pacific West Coast Wine: 0; Reference Commercial Wine: 0; Reference North American Oak: 0
5	Low Frequency	YOR391C	HSP33	Possible chaperone and cysteine protease	Total: 1; BC Wine/European: 1; Pacific West Coast Wine: 0; Reference Commercial Wine: 0; Reference North American Oak: 0
5	Low Frequency	YPL027W	SMA1	Protein of unknown function involved in prospore membrane assembly	Total: 2; BC Wine/European: 0; Pacific West Coast Wine: 2; Reference Commercial Wine: 0; Reference North American Oak: 0
5	Low Frequency	YPL080C		Putative protein of unknown function	Total: 1; BC Wine/European: 0; Pacific West Coast Wine: 1; Reference Commercial Wine: 0; Reference North American Oak: 0
5	Low Frequency	YPL092W	SSU1	Plasma membrane sulfite pump involved in sulfite metabolism	Total: 1; BC Wine/European: 0; Pacific West Coast Wine: 0; Reference Commercial Wine: 1; Reference North American Oak: 0
5	Low Frequency	YPL110C	GDE1	Glycerophosphocholine (GroPCho) phosphodiesterase	Total: 1; BC Wine/European: 1; Pacific West Coast Wine: 0; Reference Commercial Wine: 0; Reference North American Oak: 0
5	Low Frequency	YPL191C	MIY2	K48-specific deubiquitinating (DUB) enzyme	Total: 3; BC Wine/European: 0; Pacific West Coast Wine: 0; Reference Commercial Wine: 3; Reference North American Oak: 0
5	Low Frequency	YPL216W		Putative protein of unknown function	Total: 3; BC Wine/European: 0; Pacific West Coast Wine: 0; Reference Commercial Wine: 3; Reference North American Oak: 0
5	Low Frequency	YPL248C	GAL4	DNA-binding transcription factor required for activating GAL genes	Total: 5; BC Wine/European: 2; Pacific West Coast Wine: 0; Reference Commercial Wine: 3; Reference North American Oak: 0
5	Low Frequency	YPL280W	HSP32	Possible chaperone and cysteine protease	Total: 1; BC Wine/European: 0; Pacific West Coast Wine: 0; Reference Commercial Wine: 1; Reference North American Oak: 0
5	Low Frequency	YPR038W	IRC16	Putative protein of unknown function	Total: 10; BC Wine/European: 0; Pacific West Coast Wine: 9; Reference Commercial Wine: 0; Reference North American Oak: 1
5	Low Frequency	YPR117W	HOB2	Modulator of cellular lipid distribution	Total: 1; BC Wine/European: 0; Pacific West Coast Wine: 0; Reference Commercial Wine: 1; Reference North American Oak: 0
5	Low Frequency	YPR194C	OPT2	Oligopeptide transporter	Total: 1; BC Wine/European: 0; Pacific West Coast Wine: 0; Reference Commercial Wine: 1; Reference North American Oak: 0
5	Low Frequency	YPR196W		Putative maltose-responsive transcription factor	Total: 2; BC Wine/European: 2; Pacific West Coast Wine: 0; Reference Commercial Wine: 0; Reference North American Oak: 0
5	Low Frequency	YPR202W		Putative protein of unknown function	Total: 4; BC Wine/European: 3; Pacific West Coast Wine: 0; Reference Commercial Wine: 1; Reference North American Oak: 0
6	Subset of BC Wine/European	YBR150C	TBS1	Protein of unknown function	Total: 6; BC Wine/European: 4; Pacific West Coast Wine: 0; Reference Commercial Wine: 2; Reference North American Oak: 0
6	Subset of BC Wine/European	YCL049C		Protein of unknown function	Total: 11; BC Wine/European: 7; Pacific West Coast Wine: 3; Reference Commercial Wine: 1; Reference North American Oak: 0
6	Subset of BC Wine/European	YCL073C	GEX1	Proton:glutathione antiporter	Total: 16; BC Wine/European: 14; Pacific West Coast Wine: 1; Reference Commercial Wine: 1; Reference North American Oak: 0
6	Subset of BC Wine/European	YCR025C		Putative protein of unknown function	Total: 6; BC Wine/European: 6; Pacific West Coast Wine: 0; Reference Commercial Wine: 0; Reference North American Oak: 0
6	Subset of BC Wine/European	YDL243C	AAD4	Putative aryl-alcohol dehydrogenase	Total: 4; BC Wine/European: 4; Pacific West Coast Wine: 0; Reference Commercial Wine: 0; Reference North American Oak: 0
6	Subset of BC Wine/European	YDR504C	SPG3	Protein required for high temperature survival during stationary phase	Total: 12; BC Wine/European: 10; Pacific West Coast Wine: 0; Reference Commercial Wine: 2; Reference North American Oak: 0
6	Subset of BC Wine/European	YDR534C	FIT1	Mannoprotein that is incorporated into the cell wall	Total: 7; BC Wine/European: 6; Pacific West Coast Wine: 0; Reference Commercial Wine: 1; Reference North American Oak: 0
6	Subset of BC Wine/European	YEL070W	DSF1	Mannitol dehydrogenase	Total: 13; BC Wine/European: 12; Pacific West Coast Wine: 1; Reference Commercial Wine: 0; Reference North American Oak: 0
6	Subset of BC Wine/European	YER181C		Mitochondrial protein of unknown function	Total: 5; BC Wine/European: 5; Pacific West Coast Wine: 0; Reference Commercial Wine: 0; Reference North American Oak: 0
6	Subset of BC Wine/European	YER188C-A		Putative protein of unknown function	Total: 10; BC Wine/European: 6; Pacific West Coast Wine: 4; Reference Commercial Wine: 0; Reference North American Oak: 0
6	Subset of BC Wine/European	YGL053W	PRM8	Pheromone-regulated protein	Total: 6; BC Wine/European: 6; Pacific West Coast Wine: 0; Reference Commercial Wine: 0; Reference North American Oak: 0
6	Subset of BC Wine/European	YGR197C	SNG1	Protein involved in resistance to nitrosoguanidine and 6-azauracil	Total: 5; BC Wine/European: 3; Pacific West Coast Wine: 0; Reference Commercial Wine: 2; Reference North American Oak: 0
6	Subset of BC Wine/European	YGR224W	AZR1	Plasma membrane transporter of the major facilitator superfamily	Total: 10; BC Wine/European: 8; Pacific West Coast Wine: 0; Reference Commercial Wine: 2; Reference North American Oak: 0
6	Subset of BC Wine/European	YGR288W	MAL13	MAL-activator protein	Total: 8; BC Wine/European: 7; Pacific West Coast Wine: 0; Reference Commercial Wine: 1; Reference North American Oak: 0
6	Subset of BC Wine/European	YIL164C	NIT1	Nitrilase	Total: 17; BC Wine/European: 12; Pacific West Coast Wine: 4; Reference Commercial Wine: 1; Reference North American Oak: 0
6	Subset of BC Wine/European	YJL216C	IMA5	Alpha-glucosidase	Total: 15; BC Wine/European: 13; Pacific West Coast Wine: 0; Reference Commercial Wine: 2; Reference North American Oak: 0
6	Subset of BC Wine/European	YJL219W	HXT9	Putative hexose transporter that is nearly identical to Hxt11p	Total: 13; BC Wine/European: 12; Pacific West Coast Wine: 1; Reference Commercial Wine: 0; Reference North American Oak: 0
6	Subset of BC Wine/European	YKR103W	NFT1	Putative transporter of the MRP subfamily	Total: 12; BC Wine/European: 10; Pacific West Coast Wine: 2; Reference Commercial Wine: 0; Reference North American Oak: 0
6	Subset of BC Wine/European	YLL008W	DRS1	Nucleolar DEAD-box protein required for ribosome assembly and function	Total: 12; BC Wine/European: 9; Pacific West Coast Wine: 0; Reference Commercial Wine: 3; Reference North American Oak: 0
6	Subset of BC Wine/European	YLL061W	MMP1	High-affinity S-methylmethionine permease	Total: 17; BC Wine/European: 16; Pacific West Coast Wine: 0; Reference Commercial Wine: 1; Reference North American Oak: 0
6	Subset of BC Wine/European	YLR466W	YRF1-4	Helicase encoded by the Y' element of subtelomeric regions	Total: 18; BC Wine/European: 15; Pacific West Coast Wine: 1; Reference Commercial Wine: 2; Reference North American Oak: 0
6	Subset of BC Wine/European	YNL309W	STB1	Protein with role in regulation of MBF-specific transcription at Start	Total: 8; BC Wine/European: 8; Pacific West Coast Wine: 0; Reference Commercial Wine: 0; Reference North American Oak: 0
6	Subset of BC Wine/European	YNR044W	AGA1	Anchorage subunit of a-agglutinin of a-cells	Total: 21; BC Wine/European: 10; Pacific West Coast Wine: 8; Reference Commercial Wine: 3; Reference North American Oak: 0
6	Subset of BC Wine/European	YNR069C	BSC5	Protein of unknown function	Total: 14; BC Wine/European: 10; Pacific West Coast Wine: 2; Reference Commercial Wine: 2; Reference North American Oak: 0
6	Subset of BC Wine/European	YOR381W	FRE3	Ferric reductase	Total: 10; BC Wine/European: 6; Pacific West Coast Wine: 0; Reference Commercial Wine: 4; Reference North American Oak: 0
7	Subset of Reference North American Oak; Subset of Pacific West Coast Wine	YDR038C	ENA5	Protein with similarity to P-type ATPase sodium pumps	Total: 23; BC Wine/European: 0; Pacific West Coast Wine: 8; Reference Commercial Wine: 0; Reference North American Oak: 15
7	Subset of Reference North American Oak; Subset of Pacific West Coast Wine	YDR039C	ENA2	P-type ATPase sodium pump	Total: 21; BC Wine/European: 0; Pacific West Coast Wine: 7; Reference Commercial Wine: 0; Reference North American Oak: 14
7	Subset of Reference North American Oak; Subset of Pacific West Coast Wine	YDR125C	ECM18	Protein of unknown function	Total: 27; BC Wine/European: 1; Pacific West Coast Wine: 12; Reference Commercial Wine: 1; Reference North American Oak: 13
7	Subset of Reference North American Oak; Subset of Pacific West Coast Wine	YDR416W	SYF1	Member of the NineTeen Complex (NTC)	Total: 28; BC Wine/European: 0; Pacific West Coast Wine: 15; Reference Commercial Wine: 0; Reference North American Oak: 13
7	Subset of Reference North American Oak; Subset of Pacific West Coast Wine	YER089C	PTC2	Type 2C protein phosphatase (PP2C)	Total: 17; BC Wine/European: 3; Pacific West Coast Wine: 0; Reference Commercial Wine: 1; Reference North American Oak: 13
7	Subset of Reference North American Oak; Subset of Pacific West Coast Wine	YER132C	PMD1	Protein with an N-terminal kelch-like domain	Total: 30; BC Wine/European: 0; Pacific West Coast Wine: 15; Reference Commercial Wine: 1; Reference North American Oak: 14
7	Subset of Reference North American Oak; Subset of Pacific West Coast Wine	YER172C	BRR2	RNA-dependent ATPase RNA helicase (DEIH box)	Total: 25; BC Wine/European: 0; Pacific West Coast Wine: 12; Reference Commercial Wine: 0; Reference North American Oak: 13
7	Subset of Reference North American Oak; Subset of Pacific West Coast Wine	YFL019C		Putative protein of unknown function	Total: 13; BC Wine/European: 0; Pacific West Coast Wine: 0; Reference Commercial Wine: 0; Reference North American Oak: 13
7	Subset of Reference North American Oak; Subset of Pacific West Coast Wine	YHR213W-A		Putative protein of unknown function	Total: 20; BC Wine/European: 0; Pacific West Coast Wine: 7; Reference Commercial Wine: 0; Reference North American Oak: 13
7	Subset of Reference North American Oak; Subset of Pacific West Coast Wine	YIL012W		Putative protein of unknown function	Total: 43; BC Wine/European: 6; Pacific West Coast Wine: 19; Reference Commercial Wine: 5; Reference North American Oak: 13
7	Subset of Reference North American Oak; Subset of Pacific West Coast Wine	YKL044W	MMO1	Protein of unknown function	Total: 31; BC Wine/European: 0; Pacific West Coast Wine: 16; Reference Commercial Wine: 1; Reference North American Oak: 14
7	Subset of Reference North American Oak; Subset of Pacific West Coast Wine	YLR285C-A		Putative protein of unknown function	Total: 13; BC Wine/European: 0; Pacific West Coast Wine: 0; Reference Commercial Wine: 0; Reference North American Oak: 13
7	Subset of Reference North American Oak; Subset of Pacific West Coast Wine	YMR082C		Putative protein of unknown function	Total: 13; BC Wine/European: 0; Pacific West Coast Wine: 0; Reference Commercial Wine: 0; Reference North American Oak: 13
7	Subset of Reference North American Oak; Subset of Pacific West Coast Wine	YMR320W		Putative protein of unknown function	Total: 20; BC Wine/European: 0; Pacific West Coast Wine: 6; Reference Commercial Wine: 0; Reference North American Oak: 14
7	Subset of Reference North American Oak; Subset of Pacific West Coast Wine	YNL146C-A		Putative protein of unknown function	Total: 19; BC Wine/European: 0; Pacific West Coast Wine: 6; Reference Commercial Wine: 0; Reference North American Oak: 13
7	Subset of Reference North American Oak; Subset of Pacific West Coast Wine	YNL269W	BSC4	Protein of unknown function	Total: 23; BC Wine/European: 1; Pacific West Coast Wine: 11; Reference Commercial Wine: 1; Reference North American Oak: 10
7	Subset of Reference North American Oak; Subset of Pacific West Coast Wine	YPL016W	SWI1	Subunit of the SWI/SNF chromatin remodeling complex	Total: 26; BC Wine/European: 0; Pacific West Coast Wine: 15; Reference Commercial Wine: 0; Reference North American Oak: 11
8	Reference North American Oak; Subset of Pacific West Coast Wine	YCR099C		Putative protein of unknown function	Total: 36; BC Wine/European: 1; Pacific West Coast Wine: 16; Reference Commercial Wine: 0; Reference North American Oak: 19
8	Reference North American Oak; Subset of Pacific West Coast Wine	YCR107W	AAD3	Putative aryl-alcohol dehydrogenase	Total: 19; BC Wine/European: 1; Pacific West Coast Wine: 0; Reference Commercial Wine: 0; Reference North American Oak: 18
8	Reference North American Oak; Subset of Pacific West Coast Wine	YDL022C-A		Protein of unknown function	Total: 25; BC Wine/European: 0; Pacific West Coast Wine: 5; Reference Commercial Wine: 0; Reference North American Oak: 20
8	Reference North American Oak; Subset of Pacific West Coast Wine	YDL242W		Putative protein of unknown function	Total: 28; BC Wine/European: 0; Pacific West Coast Wine: 8; Reference Commercial Wine: 0; Reference North American Oak: 20
8	Reference North American Oak; Subset of Pacific West Coast Wine	YDR157W		Putative protein of unknown function	Total: 35; BC Wine/European: 1; Pacific West Coast Wine: 14; Reference Commercial Wine: 1; Reference North American Oak: 19
8	Reference North American Oak; Subset of Pacific West Coast Wine	YDR420W	HKR1	Mucin family member that functions as an osmosensor in the HOG pathway	Total: 31; BC Wine/European: 0; Pacific West Coast Wine: 15; Reference Commercial Wine: 0; Reference North American Oak: 16
8	Reference North American Oak; Subset of Pacific West Coast Wine	YDR540C	IRC4	Protein similar to bacterial secreted DfsB proteins	Total: 23; BC Wine/European: 0; Pacific West Coast Wine: 4; Reference Commercial Wine: 0; Reference North American Oak: 19
8	Reference North American Oak; Subset of Pacific West Coast Wine	YER188W		Putative protein of unknown function	Total: 25; BC Wine/European: 0; Pacific West Coast Wine: 5; Reference Commercial Wine: 0; Reference North American Oak: 20
8	Reference North American Oak; Subset of Pacific West Coast Wine	YGL088W		Putative protein of unknown function	Total: 28; BC Wine/European: 0; Pacific West Coast Wine: 8; Reference Commercial Wine: 0; Reference North American Oak: 20
8	Reference North American Oak; Subset of Pacific West Coast Wine	YGL259W	YPS5	Protein with similarity to GPI-anchored aspartic proteases	Total: 34; BC Wine/European: 2; Pacific West Coast Wine: 13; Reference Commercial Wine: 0; Reference North American Oak: 19
8	Reference North American Oak; Subset of Pacific West Coast Wine	YGR045C		Putative protein of unknown function	Total: 34; BC Wine/European: 0; Pacific West Coast Wine: 14; Reference Commercial Wine: 0; Reference North American Oak: 20
8	Reference North American Oak; Subset of Pacific West Coast Wine	YGR050C		Protein of unknown function	Total: 33; BC Wine/European: 0; Pacific West Coast Wine: 13; Reference Commercial Wine: 0; Reference North American Oak: 20
8	Reference North American Oak; Subset of Pacific West Coast Wine	YGR159C	NSR1	Nucleolin, nucleolar protein that binds nuclear localization sequences	Total: 34; BC Wine/European: 1; Pacific West Coast Wine: 13; Reference Commercial Wine: 0; Reference North American Oak: 20
8	Reference North American Oak; Subset of Pacific West Coast Wine	YGR174W-A		Putative protein of unknown function	Total: 30; BC Wine/European: 0; Pacific West Coast Wine: 11; Reference Commercial Wine: 0; Reference North American Oak: 19
8	Reference North American Oak; Subset of Pacific West Coast Wine	YHL041W		Putative protein of unknown function	Total: 26; BC Wine/European: 1; Pacific West Coast Wine: 6; Reference Commercial Wine: 1; Reference North American Oak: 18
8	Reference North American Oak; Subset of Pacific West Coast Wine	YHR007C-A		Putative protein of unknown function	Total: 37; BC Wine/European: 0; Pacific West Coast Wine: 16; Reference Commercial Wine: 2; Reference North American Oak: 19
8	Reference North American Oak; Subset of Pacific West Coast Wine	YHR021W-A	ECM12	Putative protein of unknown function	Total: 30; BC Wine/European: 4; Pacific West Coast Wine: 6; Reference Commercial Wine: 0; Reference North American Oak: 20
8	Reference North American Oak; Subset of Pacific West Coast Wine	YIR017C	MET28	bZIP transcriptional activator in the Cbf1p-Met4p-Met28p complex	Total: 25; BC Wine/European: 0; Pacific West Coast Wine: 5; Reference Commercial Wine: 0; Reference North American Oak: 20
8	Reference North American Oak; Subset of Pacific West Coast Wine	YJR127C	RSF2	Zinc-finger protein	Total: 21; BC Wine/European: 0; Pacific West Coast Wine: 1; Reference Commercial Wine: 0; Reference North American Oak: 20
8	Reference North American Oak; Subset of Pacific West Coast Wine	YKL070W		Putative protein of unknown function	Total: 22; BC Wine/European: 0; Pacific West Coast Wine: 4; Reference Commercial Wine: 0; Reference North American Oak: 18
8	Reference North American Oak; Subset of Pacific West Coast Wine	YLR342W-A		Putative protein of unknown function	Total: 23; BC Wine/European: 1; Pacific West Coast Wine: 2; Reference Commercial Wine: 1; Reference North American Oak: 19
8	Reference North American Oak; Subset of Pacific West Coast Wine	YMR158C-A		Protein of unknown function	Total: 28; BC Wine/European: 0; Pacific West Coast Wine: 8; Reference Commercial Wine: 0; Reference North American Oak: 20
8	Reference North American Oak; Subset of Pacific West Coast Wine	YNL184C		Protein of unknown function	Total: 23; BC Wine/European: 0; Pacific West Coast Wine: 3; Reference Commercial Wine: 0; Reference North American Oak: 20
8	Reference North American Oak; Subset of Pacific West Coast Wine	YNR049C	MSO1	Lipid-interacting protein in SNARE complex assembly machinery	Total: 36; BC Wine/European: 0; Pacific West Coast Wine: 16; Reference Commercial Wine: 0; Reference North American Oak: 20
8	Reference North American Oak; Subset of Pacific West Coast Wine	YNR056C	BIO5	Putative transmembrane protein involved in the biotin biosynthesis	Total: 35; BC Wine/European: 0; Pacific West Coast Wine: 15; Reference Commercial Wine: 0; Reference North American Oak: 20
8	Reference North American Oak; Subset of Pacific West Coast Wine	YOR241W	MET7	Folylpolyglutamate synthetase	Total: 32; BC Wine/European: 0; Pacific West Coast Wine: 13; Reference Commercial Wine: 0; Reference North American Oak: 19
8	Reference North American Oak; Subset of Pacific West Coast Wine	YOR314W		Putative protein of unknown function	Total: 33; BC Wine/European: 1; Pacific West Coast Wine: 11; Reference Commercial Wine: 1; Reference North American Oak: 20
8	Reference North American Oak; Subset of Pacific West Coast Wine	YPR096C		Protein of unknown function	Total: 35; BC Wine/European: 0; Pacific West Coast Wine: 15; Reference Commercial Wine: 0; Reference North American Oak: 20
9	Reference North American Oak; Subset of Pacific West Coast Wine	YAL064C-A	TDA8	Putative protein of unknown function	Total: 32; BC Wine/European: 0; Pacific West Coast Wine: 13; Reference Commercial Wine: 0; Reference North American Oak: 19
9	Reference North American Oak; Subset of Pacific West Coast Wine	YBR292C		Putative protein of unknown function	Total: 35; BC Wine/European: 0; Pacific West Coast Wine: 15; Reference Commercial Wine: 0; Reference North American Oak: 20
9	Reference North American Oak; Subset of Pacific West Coast Wine	YDL009C		Protein of unknown function	Total: 31; BC Wine/European: 0; Pacific West Coast Wine: 11; Reference Commercial Wine: 0; Reference North American Oak: 20
9	Reference North American Oak; Subset of Pacific West Coast Wine	YEL033W	MTC7	Protein of unknown function	Total: 33; BC Wine/European: 2; Pacific West Coast Wine: 15; Reference Commercial Wine: 0; Reference North American Oak: 16
9	Reference North American Oak; Subset of Pacific West Coast Wine	YGR121W-A		Putative protein of unknown function	Total: 38; BC Wine/European: 0; Pacific West Coast Wine: 18; Reference Commercial Wine: 0; Reference North American Oak: 20
9	Reference North American Oak; Subset of Pacific West Coast Wine	YGR140W	CBF2	Essential kinetochore protein	Total: 39; BC Wine/European: 0; Pacific West Coast Wine: 19; Reference Commercial Wine: 0; Reference North American Oak: 20
9	Reference North American Oak; Subset of Pacific West Coast Wine	YJL077C	ICS3	Protein with a role in copper homeostasis	Total: 38; BC Wine/European: 0; Pacific West Coast Wine: 18; Reference Commercial Wine: 0; Reference North American Oak: 20
9	Reference North American Oak; Subset of Pacific West Coast Wine	YMR254C		Putative protein of unknown function	Total: 42; BC Wine/European: 0; Pacific West Coast Wine: 22; Reference Commercial Wine: 0; Reference North American Oak: 20
9	Reference North American Oak; Subset of Pacific West Coast Wine	YOL159C	CSS3	Protein of unknown function, secreted when constitutively expressed	Total: 34; BC Wine/European: 0; Pacific West Coast Wine: 14; Reference Commercial Wine: 0; Reference North American Oak: 20
9	Reference North American Oak; Subset of Pacific West Coast Wine	YOL165C	AAD15	Putative aryl-alcohol dehydrogenase	Total: 40; BC Wine/European: 3; Pacific West Coast Wine: 17; Reference Commercial Wine: 0; Reference North American Oak: 20
9	Reference North American Oak; Subset of Pacific West Coast Wine	YOR161C-C		Protein of unknown function	Total: 37; BC Wine/European: 0; Pacific West Coast Wine: 17; Reference Commercial Wine: 0; Reference North American Oak: 20
9	Reference North American Oak; Subset of Pacific West Coast Wine	YOR178C	GAC1	Regulatory subunit for Glc7p type-1 protein phosphatase (PP1)	Total: 37; BC Wine/European: 1; Pacific West Coast Wine: 16; Reference Commercial Wine: 0; Reference North American Oak: 20
9	Reference North American Oak; Subset of Pacific West Coast Wine	YPL119C-A		Putative protein of unknown function	Total: 30; BC Wine/European: 0; Pacific West Coast Wine: 14; Reference Commercial Wine: 0; Reference North American Oak: 16
10	Pacific West Coast Wine; Reference North American Oak	YAL064W		Protein of unknown function	Total: 44; BC Wine/European: 0; Pacific West Coast Wine: 24; Reference Commercial Wine: 0; Reference North American Oak: 20
10	Pacific West Coast Wine; Reference North American Oak	YCR022C		Putative protein of unknown function	Total: 47; BC Wine/European: 0; Pacific West Coast Wine: 27; Reference Commercial Wine: 0; Reference North American Oak: 20
10	Pacific West Coast Wine; Reference North American Oak	YCR085W		Putative protein of unknown function	Total: 47; BC Wine/European: 0; Pacific West Coast Wine: 27; Reference Commercial Wine: 0; Reference North American Oak: 20
10	Pacific West Coast Wine; Reference North American Oak	YEL009C-A		Putative protein of unknown function	Total: 59; BC Wine/European: 2; Pacific West Coast Wine: 34; Reference Commercial Wine: 3; Reference North American Oak: 20
10	Pacific West Coast Wine; Reference North American Oak	YHR175W-A		Putative protein of unknown function	Total: 50; BC Wine/European: 1; Pacific West Coast Wine: 28; Reference Commercial Wine: 1; Reference North American Oak: 20
10	Pacific West Coast Wine; Reference North American Oak	YIL086C		Putative protein of unknown function	Total: 49; BC Wine/European: 0; Pacific West Coast Wine: 29; Reference Commercial Wine: 0; Reference North American Oak: 20
10	Pacific West Coast Wine; Reference North American Oak	YJL142C	IRC9	Putative protein of unknown function	Total: 42; BC Wine/European: 0; Pacific West Coast Wine: 22; Reference Commercial Wine: 0; Reference North American Oak: 20
10	Pacific West Coast Wine; Reference North American Oak	YKL102C		Putative protein of unknown function	Total: 47; BC Wine/European: 0; Pacific West Coast Wine: 27; Reference Commercial Wine: 0; Reference North American Oak: 20
10	Pacific West Coast Wine; Reference North American Oak	YLL005C	SPO75	Meiosis-specific protein of unknown function	Total: 49; BC Wine/European: 3; Pacific West Coast Wine: 26; Reference Commercial Wine: 0; Reference North American Oak: 20
10	Pacific West Coast Wine; Reference North American Oak	YLL030C	RRT7	Putative protein of unknown function	Total: 50; BC Wine/European: 0; Pacific West Coast Wine: 30; Reference Commercial Wine: 0; Reference North American Oak: 20
10	Pacific West Coast Wine; Reference North American Oak	YLL052C	AQY2	Water channel that mediates water transport across cell membranes	Total: 51; BC Wine/European: 1; Pacific West Coast Wine: 29; Reference Commercial Wine: 1; Reference North American Oak: 20
10	Pacific West Coast Wine; Reference North American Oak	YLR111W		Putative protein of unknown function	Total: 45; BC Wine/European: 1; Pacific West Coast Wine: 25; Reference Commercial Wine: 0; Reference North American Oak: 19
10	Pacific West Coast Wine; Reference North American Oak	YLR408C	BLS1	Subunit of the BLOC-1 complex involved in endosomal maturation	Total: 44; BC Wine/European: 0; Pacific West Coast Wine: 24; Reference Commercial Wine: 0; Reference North American Oak: 20
10	Pacific West Coast Wine; Reference North American Oak	YMR175W-A		Putative protein of unknown function	Total: 60; BC Wine/European: 4; Pacific West Coast Wine: 34; Reference Commercial Wine: 2; Reference North American Oak: 20
10	Pacific West Coast Wine; Reference North American Oak	YNL067W-B		Putative protein of unknown function	Total: 47; BC Wine/European: 0; Pacific West Coast Wine: 27; Reference Commercial Wine: 0; Reference North American Oak: 20
10	Pacific West Coast Wine; Reference North American Oak	YNL260C	LTO1	Substrate-specific adaptor protein involved in apo-Rli1p maturation	Total: 64; BC Wine/European: 10; Pacific West Coast Wine: 31; Reference Commercial Wine: 4; Reference North American Oak: 19
10	Pacific West Coast Wine; Reference North American Oak	YNL277W-A		Putative protein of unknown function	Total: 46; BC Wine/European: 3; Pacific West Coast Wine: 22; Reference Commercial Wine: 1; Reference North American Oak: 20
10	Pacific West Coast Wine; Reference North American Oak	YOR343C		Putative protein of unknown function	Total: 48; BC Wine/European: 5; Pacific West Coast Wine: 24; Reference Commercial Wine: 0; Reference North American Oak: 19
10	Pacific West Coast Wine; Reference North American Oak	YPL277C		Putative protein of unknown function	Total: 41; BC Wine/European: 1; Pacific West Coast Wine: 20; Reference Commercial Wine: 1; Reference North American Oak: 19
11	Reference North American Oak; Subset of Pacific West Coast Wine; Subset of BC Wine/European; Subset of Reference Commercial Wine	YDR366C	MOR1	Putative protein of unknown function	Total: 52; BC Wine/European: 10; Pacific West Coast Wine: 20; Reference Commercial Wine: 2; Reference North American Oak: 20
11	Reference North American Oak; Subset of Pacific West Coast Wine; Subset of BC Wine/European; Subset of Reference Commercial Wine	YFR012W	DCV1	Protein of unknown function	Total: 63; BC Wine/European: 14; Pacific West Coast Wine: 20; Reference Commercial Wine: 9; Reference North American Oak: 20
11	Reference North American Oak; Subset of Pacific West Coast Wine; Subset of BC Wine/European; Subset of Reference Commercial Wine	YFR026C	ULI1	Protein of unknown function	Total: 78; BC Wine/European: 23; Pacific West Coast Wine: 31; Reference Commercial Wine: 4; Reference North American Oak: 20
11	Reference North American Oak; Subset of Pacific West Coast Wine; Subset of BC Wine/European; Subset of Reference Commercial Wine	YGR146C-A		Putative protein of unknown function	Total: 80; BC Wine/European: 24; Pacific West Coast Wine: 33; Reference Commercial Wine: 3; Reference North American Oak: 20
11	Reference North American Oak; Subset of Pacific West Coast Wine; Subset of BC Wine/European; Subset of Reference Commercial Wine	YJR115W		Putative protein of unknown function	Total: 73; BC Wine/European: 22; Pacific West Coast Wine: 31; Reference Commercial Wine: 3; Reference North American Oak: 17
11	Reference North American Oak; Subset of Pacific West Coast Wine; Subset of BC Wine/European; Subset of Reference Commercial Wine	YKR016W	MIC60	Component of the MICOS complex	Total: 83; BC Wine/European: 23; Pacific West Coast Wine: 34; Reference Commercial Wine: 6; Reference North American Oak: 20
11	Reference North American Oak; Subset of Pacific West Coast Wine; Subset of BC Wine/European; Subset of Reference Commercial Wine	YLR296W		Putative protein of unknown function	Total: 54; BC Wine/European: 11; Pacific West Coast Wine: 24; Reference Commercial Wine: 2; Reference North American Oak: 17
11	Reference North American Oak; Subset of Pacific West Coast Wine; Subset of BC Wine/European; Subset of Reference Commercial Wine	YOR293C-A		Putative protein of unknown function	Total: 59; BC Wine/European: 12; Pacific West Coast Wine: 25; Reference Commercial Wine: 2; Reference North American Oak: 20
11	Reference North American Oak; Subset of Pacific West Coast Wine; Subset of BC Wine/European; Subset of Reference Commercial Wine	YPR014C		Putative protein of unknown function	Total: 73; BC Wine/European: 30; Pacific West Coast Wine: 15; Reference Commercial Wine: 8; Reference North American Oak: 20
12	All Strain Groups	YAL059W	ECM1	Pre-ribosomal factor involved in 60S ribosomal protein subunit export	Total: 100; BC Wine/European: 38; Pacific West Coast Wine: 34; Reference Commercial Wine: 8; Reference North American Oak: 20
12	All Strain Groups	YBL044W		Putative protein of unknown function	Total: 98; BC Wine/European: 36; Pacific West Coast Wine: 32; Reference Commercial Wine: 10; Reference North American Oak: 20
12	All Strain Groups	YBR072C-A		Protein of unknown function	Total: 101; BC Wine/European: 38; Pacific West Coast Wine: 34; Reference Commercial Wine: 9; Reference North American Oak: 20
12	All Strain Groups	YBR073W	RDH54	DNA-dependent ATPase	Total: 101; BC Wine/European: 38; Pacific West Coast Wine: 34; Reference Commercial Wine: 9; Reference North American Oak: 20
12	All Strain Groups	YBR182C-A		Putative protein of unknown function	Total: 102; BC Wine/European: 38; Pacific West Coast Wine: 34; Reference Commercial Wine: 10; Reference North American Oak: 20
12	All Strain Groups	YBR219C		Putative protein of unknown function	Total: 102; BC Wine/European: 38; Pacific West Coast Wine: 34; Reference Commercial Wine: 10; Reference North American Oak: 20
12	All Strain Groups	YCL042W		Putative protein of unknown function	Total: 96; BC Wine/European: 37; Pacific West Coast Wine: 32; Reference Commercial Wine: 7; Reference North American Oak: 20
12	All Strain Groups	YCR024C-B		Putative protein of unknown function	Total: 99; BC Wine/European: 36; Pacific West Coast Wine: 34; Reference Commercial Wine: 9; Reference North American Oak: 20
12	All Strain Groups	YCR073C	SSK22	MAP kinase kinase kinase of HOG1 mitogen-activated signaling pathway	Total: 102; BC Wine/European: 38; Pacific West Coast Wine: 34; Reference Commercial Wine: 10; Reference North American Oak: 20
12	All Strain Groups	YDR010C		Putative protein of unknown function	Total: 86; BC Wine/European: 34; Pacific West Coast Wine: 34; Reference Commercial Wine: 8; Reference North American Oak: 10
12	All Strain Groups	YDR169C-A		Putative protein of unknown function	Total: 96; BC Wine/European: 32; Pacific West Coast Wine: 34; Reference Commercial Wine: 10; Reference North American Oak: 20
12	All Strain Groups	YDR512C	EMI1	Non-essential protein of unknown function	Total: 98; BC Wine/European: 34; Pacific West Coast Wine: 34; Reference Commercial Wine: 10; Reference North American Oak: 20
12	All Strain Groups	YEL059W	HHY1	Putative protein of unknown function	Total: 100; BC Wine/European: 38; Pacific West Coast Wine: 33; Reference Commercial Wine: 10; Reference North American Oak: 19
12	All Strain Groups	YEL067C		Putative protein of unknown function	Total: 102; BC Wine/European: 38; Pacific West Coast Wine: 34; Reference Commercial Wine: 10; Reference North American Oak: 20
12	All Strain Groups	YFL015C		Putative protein of unknown function	Total: 98; BC Wine/European: 38; Pacific West Coast Wine: 33; Reference Commercial Wine: 7; Reference North American Oak: 20
12	All Strain Groups	YFR035C		Putative protein of unknown function	Total: 90; BC Wine/European: 38; Pacific West Coast Wine: 23; Reference Commercial Wine: 10; Reference North American Oak: 19
12	All Strain Groups	YGL006W-A		Putative protein of unknown function	Total: 80; BC Wine/European: 33; Pacific West Coast Wine: 25; Reference Commercial Wine: 4; Reference North American Oak: 18
12	All Strain Groups	YGL118C		Putative protein of unknown function	Total: 88; BC Wine/European: 38; Pacific West Coast Wine: 27; Reference Commercial Wine: 9; Reference North American Oak: 14
12	All Strain Groups	YGL243W	TAD1	tRNA-specific adenosine deaminase	Total: 102; BC Wine/European: 38; Pacific West Coast Wine: 34; Reference Commercial Wine: 10; Reference North American Oak: 20
12	All Strain Groups	YHL037C		Putative protein of unknown function	Total: 102; BC Wine/European: 38; Pacific West Coast Wine: 34; Reference Commercial Wine: 10; Reference North American Oak: 20
12	All Strain Groups	YHR032W	ERC1	Member of the multi-drug and toxin extrusion (MATE) family	Total: 102; BC Wine/European: 38; Pacific West Coast Wine: 34; Reference Commercial Wine: 10; Reference North American Oak: 20
12	All Strain Groups	YIL046W-A		Putative protein of unknown function	Total: 94; BC Wine/European: 36; Pacific West Coast Wine: 34; Reference Commercial Wine: 5; Reference North American Oak: 19
12	All Strain Groups	YJL028W		Protein of unknown function	Total: 102; BC Wine/European: 38; Pacific West Coast Wine: 34; Reference Commercial Wine: 10; Reference North American Oak: 20
12	All Strain Groups	YJR107W	LIH1	Putative lipase	Total: 102; BC Wine/European: 38; Pacific West Coast Wine: 34; Reference Commercial Wine: 10; Reference North American Oak: 20
12	All Strain Groups	YJR126C	VPS70	Protein of unknown function involved in vacuolar protein sorting	Total: 82; BC Wine/European: 34; Pacific West Coast Wine: 23; Reference Commercial Wine: 6; Reference North American Oak: 19
12	All Strain Groups	YKR056W	TRM2	tRNA methyltransferase	Total: 102; BC Wine/European: 38; Pacific West Coast Wine: 34; Reference Commercial Wine: 10; Reference North American Oak: 20
12	All Strain Groups	YLL006W-A		Putative protein of unknown function	Total: 102; BC Wine/European: 38; Pacific West Coast Wine: 34; Reference Commercial Wine: 10; Reference North American Oak: 20
12	All Strain Groups	YLR119W	SRN2	Component of the ESCRT-I complex	Total: 100; BC Wine/European: 38; Pacific West Coast Wine: 34; Reference Commercial Wine: 8; Reference North American Oak: 20
12	All Strain Groups	YLR176C	RFX1	Major transcriptional repressor of DNA-damage-regulated genes	Total: 102; BC Wine/European: 38; Pacific West Coast Wine: 34; Reference Commercial Wine: 10; Reference North American Oak: 20
12	All Strain Groups	YLR406C-A		Putative protein of unknown function	Total: 97; BC Wine/European: 33; Pacific West Coast Wine: 34; Reference Commercial Wine: 10; Reference North American Oak: 20
12	All Strain Groups	YML100W-A		Putative protein of unknown function	Total: 102; BC Wine/European: 38; Pacific West Coast Wine: 34; Reference Commercial Wine: 10; Reference North American Oak: 20
12	All Strain Groups	YMR019W	STB4	Putative transcription factor	Total: 98; BC Wine/European: 35; Pacific West Coast Wine: 34; Reference Commercial Wine: 9; Reference North American Oak: 20
12	All Strain Groups	YMR316C-A		Protein of unknown function	Total: 102; BC Wine/European: 38; Pacific West Coast Wine: 34; Reference Commercial Wine: 10; Reference North American Oak: 20
12	All Strain Groups	YNL065W	AQR1	Plasma membrane transporter of the major facilitator superfamily	Total: 101; BC Wine/European: 38; Pacific West Coast Wine: 34; Reference Commercial Wine: 9; Reference North American Oak: 20
12	All Strain Groups	YNL083W	SAL1	ADP/ATP transporter	Total: 101; BC Wine/European: 38; Pacific West Coast Wine: 34; Reference Commercial Wine: 9; Reference North American Oak: 20
12	All Strain Groups	YNR020C	ATP23	Putative metalloprotease of the mitochondrial inner membrane	Total: 89; BC Wine/European: 36; Pacific West Coast Wine: 32; Reference Commercial Wine: 4; Reference North American Oak: 17
12	All Strain Groups	YNR062C	PUL3	Putative pulcherrimin transporter	Total: 101; BC Wine/European: 38; Pacific West Coast Wine: 34; Reference Commercial Wine: 9; Reference North American Oak: 20
12	All Strain Groups	YOL014W		Putative protein of unknown function	Total: 97; BC Wine/European: 36; Pacific West Coast Wine: 31; Reference Commercial Wine: 10; Reference North American Oak: 20
12	All Strain Groups	YOR012W		Putative protein of unknown function	Total: 96; BC Wine/European: 34; Pacific West Coast Wine: 34; Reference Commercial Wine: 8; Reference North American Oak: 20
12	All Strain Groups	YOR034C-A		Putative protein of unknown function	Total: 99; BC Wine/European: 38; Pacific West Coast Wine: 34; Reference Commercial Wine: 7; Reference North American Oak: 20
13	Subset of BC Wine/European	YAL067W-A		Putative protein of unknown function	Total: 35; BC Wine/European: 17; Pacific West Coast Wine: 9; Reference Commercial Wine: 1; Reference North American Oak: 8
13	Subset of BC Wine/European	YAR028W		Putative integral membrane protein	Total: 22; BC Wine/European: 17; Pacific West Coast Wine: 2; Reference Commercial Wine: 3; Reference North American Oak: 0
13	Subset of BC Wine/European	YAR031W	PRM9	Pheromone-regulated protein	Total: 59; BC Wine/European: 30; Pacific West Coast Wine: 2; Reference Commercial Wine: 8; Reference North American Oak: 19
13	Subset of BC Wine/European	YHL048W	COS8	Endosomal protein involved in turnover of plasma membrane proteins	Total: 37; BC Wine/European: 20; Pacific West Coast Wine: 9; Reference Commercial Wine: 3; Reference North American Oak: 5
13	Subset of BC Wine/European	YHR093W	AHT1	Putative protein of unknown function	Total: 21; BC Wine/European: 14; Pacific West Coast Wine: 6; Reference Commercial Wine: 1; Reference North American Oak: 0
13	Subset of BC Wine/European	YJR015W		Putative protein of unknown function	Total: 27; BC Wine/European: 24; Pacific West Coast Wine: 1; Reference Commercial Wine: 2; Reference North American Oak: 0
13	Subset of BC Wine/European	YJR152W	DAL5	Allantoate permease	Total: 25; BC Wine/European: 20; Pacific West Coast Wine: 4; Reference Commercial Wine: 1; Reference North American Oak: 0
13	Subset of BC Wine/European	YKR102W	FLO10	Member of the FLO family of cell wall flocculation proteins	Total: 26; BC Wine/European: 21; Pacific West Coast Wine: 2; Reference Commercial Wine: 3; Reference North American Oak: 0
13	Subset of BC Wine/European	YKR106W	GEX2	Proton:glutathione antiporter	Total: 34; BC Wine/European: 31; Pacific West Coast Wine: 3; Reference Commercial Wine: 0; Reference North American Oak: 0
14	Subset of BC Wine/European; Subset of Pacific West Coast Wine	YFL021W	GAT1	Transcriptional activator of nitrogen catabolite repression genes	Total: 52; BC Wine/European: 34; Pacific West Coast Wine: 17; Reference Commercial Wine: 1; Reference North American Oak: 0
14	Subset of BC Wine/European; Subset of Pacific West Coast Wine	YHL048C-A		Putative protein of unknown function	Total: 45; BC Wine/European: 26; Pacific West Coast Wine: 16; Reference Commercial Wine: 3; Reference North American Oak: 0
14	Subset of BC Wine/European; Subset of Pacific West Coast Wine	YIL163C		Protein of unknown function	Total: 53; BC Wine/European: 32; Pacific West Coast Wine: 16; Reference Commercial Wine: 1; Reference North American Oak: 4
14	Subset of BC Wine/European; Subset of Pacific West Coast Wine	YNL143C		Protein of unknown function	Total: 62; BC Wine/European: 28; Pacific West Coast Wine: 15; Reference Commercial Wine: 5; Reference North American Oak: 14
14	Subset of BC Wine/European; Subset of Pacific West Coast Wine	YNR033W	ABZ1	Para-aminobenzoate (PABA) synthase	Total: 49; BC Wine/European: 25; Pacific West Coast Wine: 23; Reference Commercial Wine: 1; Reference North American Oak: 0
14	Subset of BC Wine/European; Subset of Pacific West Coast Wine	YOR072W-B		Putative protein of unknown function	Total: 52; BC Wine/European: 28; Pacific West Coast Wine: 19; Reference Commercial Wine: 4; Reference North American Oak: 1
14	Subset of BC Wine/European; Subset of Pacific West Coast Wine	YOR389W		Putative protein of unknown function	Total: 57; BC Wine/European: 22; Pacific West Coast Wine: 33; Reference Commercial Wine: 2; Reference North American Oak: 0
14	Subset of BC Wine/European; Subset of Pacific West Coast Wine	YPL038W-A		Putative protein of unknown function	Total: 64; BC Wine/European: 31; Pacific West Coast Wine: 17; Reference Commercial Wine: 4; Reference North American Oak: 12
14	Subset of BC Wine/European; Subset of Pacific West Coast Wine	YPL166W	ATG29	Autophagy-specific protein	Total: 58; BC Wine/European: 27; Pacific West Coast Wine: 26; Reference Commercial Wine: 5; Reference North American Oak: 0
15	BC Wine/European; Reference Commercial Wine; Subset of Pacific West Coast Wine	YAR029W		Member of DUP240 gene family but contains no transmembrane domains	Total: 57; BC Wine/European: 27; Pacific West Coast Wine: 22; Reference Commercial Wine: 8; Reference North American Oak: 0
15	BC Wine/European; Reference Commercial Wine; Subset of Pacific West Coast Wine	YBL048W	RRT1	Putative protein of unknown function	Total: 68; BC Wine/European: 38; Pacific West Coast Wine: 23; Reference Commercial Wine: 7; Reference North American Oak: 0
15	BC Wine/European; Reference Commercial Wine; Subset of Pacific West Coast Wine	YER186C		Putative protein of unknown function	Total: 63; BC Wine/European: 38; Pacific West Coast Wine: 18; Reference Commercial Wine: 7; Reference North American Oak: 0
15	BC Wine/European; Reference Commercial Wine; Subset of Pacific West Coast Wine	YGL193C		Haploid-specific gene repressed by a1-alpha2	Total: 75; BC Wine/European: 38; Pacific West Coast Wine: 28; Reference Commercial Wine: 9; Reference North American Oak: 0
15	BC Wine/European; Reference Commercial Wine; Subset of Pacific West Coast Wine	YGL258W-A		Putative protein of unknown function	Total: 68; BC Wine/European: 34; Pacific West Coast Wine: 24; Reference Commercial Wine: 10; Reference North American Oak: 0
15	BC Wine/European; Reference Commercial Wine; Subset of Pacific West Coast Wine	YGR035W-A		Putative protein of unknown function	Total: 64; BC Wine/European: 37; Pacific West Coast Wine: 17; Reference Commercial Wine: 10; Reference North American Oak: 0
15	BC Wine/European; Reference Commercial Wine; Subset of Pacific West Coast Wine	YHR022C		Putative protein of unknown function	Total: 75; BC Wine/European: 38; Pacific West Coast Wine: 27; Reference Commercial Wine: 10; Reference North American Oak: 0
15	BC Wine/European; Reference Commercial Wine; Subset of Pacific West Coast Wine	YJL214W	HXT8	Protein of unknown function with similarity to hexose transporters	Total: 70; BC Wine/European: 37; Pacific West Coast Wine: 23; Reference Commercial Wine: 10; Reference North American Oak: 0
15	BC Wine/European; Reference Commercial Wine; Subset of Pacific West Coast Wine	YLR236C		Putative protein of unknown function	Total: 64; BC Wine/European: 37; Pacific West Coast Wine: 17; Reference Commercial Wine: 10; Reference North American Oak: 0
15	BC Wine/European; Reference Commercial Wine; Subset of Pacific West Coast Wine	YOL013W-A		Putative protein of unknown function	Total: 77; BC Wine/European: 38; Pacific West Coast Wine: 31; Reference Commercial Wine: 8; Reference North American Oak: 0
15	BC Wine/European; Reference Commercial Wine; Subset of Pacific West Coast Wine	YOL097W-A		Putative protein of unknown function	Total: 77; BC Wine/European: 38; Pacific West Coast Wine: 34; Reference Commercial Wine: 5; Reference North American Oak: 0
15	BC Wine/European; Reference Commercial Wine; Subset of Pacific West Coast Wine	YOR009W	TIR4	Cell wall mannoprotein	Total: 65; BC Wine/European: 36; Pacific West Coast Wine: 23; Reference Commercial Wine: 6; Reference North American Oak: 0
15	BC Wine/European; Reference Commercial Wine; Subset of Pacific West Coast Wine	YOR034C	AKR2	Ankyrin repeat-containing protein	Total: 65; BC Wine/European: 37; Pacific West Coast Wine: 13; Reference Commercial Wine: 10; Reference North American Oak: 5
15	BC Wine/European; Reference Commercial Wine; Subset of Pacific West Coast Wine	YOR157C	PUP1	Beta 2 subunit of the 20S proteasome	Total: 68; BC Wine/European: 38; Pacific West Coast Wine: 20; Reference Commercial Wine: 10; Reference North American Oak: 0
15	BC Wine/European; Reference Commercial Wine; Subset of Pacific West Coast Wine	YOR183W	FYV12	Protein of unknown function	Total: 54; BC Wine/European: 27; Pacific West Coast Wine: 18; Reference Commercial Wine: 9; Reference North American Oak: 0
15	BC Wine/European; Reference Commercial Wine; Subset of Pacific West Coast Wine	YPL056C	LCL1	Putative protein of unknown function	Total: 79; BC Wine/European: 38; Pacific West Coast Wine: 20; Reference Commercial Wine: 9; Reference North American Oak: 12
15	BC Wine/European; Reference Commercial Wine; Subset of Pacific West Coast Wine	YPR192W	AQY1	Spore-specific water channel	Total: 67; BC Wine/European: 38; Pacific West Coast Wine: 20; Reference Commercial Wine: 9; Reference North American Oak: 0
16	BC Wine/European; Reference Commercial Wine	YBR090C		Putative protein of unknown function	Total: 71; BC Wine/European: 38; Pacific West Coast Wine: 17; Reference Commercial Wine: 10; Reference North American Oak: 6
16	BC Wine/European; Reference Commercial Wine	YDR215C		Putative protein of unknown function	Total: 51; BC Wine/European: 36; Pacific West Coast Wine: 9; Reference Commercial Wine: 6; Reference North American Oak: 0
16	BC Wine/European; Reference Commercial Wine	YER145C-A		Putative protein of unknown function	Total: 43; BC Wine/European: 28; Pacific West Coast Wine: 10; Reference Commercial Wine: 5; Reference North American Oak: 0
16	BC Wine/European; Reference Commercial Wine	YER187W		Putative protein of unknown function	Total: 53; BC Wine/European: 37; Pacific West Coast Wine: 8; Reference Commercial Wine: 7; Reference North American Oak: 1
16	BC Wine/European; Reference Commercial Wine	YFL055W	AGP3	Low-affinity amino acid permease	Total: 37; BC Wine/European: 28; Pacific West Coast Wine: 2; Reference Commercial Wine: 7; Reference North American Oak: 0
16	BC Wine/European; Reference Commercial Wine	YGL263W	COS12	Endosomal protein involved in turnover of plasma membrane proteins	Total: 41; BC Wine/European: 29; Pacific West Coast Wine: 4; Reference Commercial Wine: 8; Reference North American Oak: 0
16	BC Wine/European; Reference Commercial Wine	YHR173C		Protein of unknown function	Total: 57; BC Wine/European: 36; Pacific West Coast Wine: 10; Reference Commercial Wine: 10; Reference North American Oak: 1
16	BC Wine/European; Reference Commercial Wine	YKL097C		Putative protein of unknown function	Total: 53; BC Wine/European: 37; Pacific West Coast Wine: 6; Reference Commercial Wine: 10; Reference North American Oak: 0
16	BC Wine/European; Reference Commercial Wine	YLL058W	HSU1	Inefficient homocysteine synthase	Total: 64; BC Wine/European: 38; Pacific West Coast Wine: 16; Reference Commercial Wine: 10; Reference North American Oak: 0
16	BC Wine/European; Reference Commercial Wine	YLL060C	GTT2	Glutathione S-transferase capable of homodimerization	Total: 47; BC Wine/European: 36; Pacific West Coast Wine: 5; Reference Commercial Wine: 6; Reference North American Oak: 0
16	BC Wine/European; Reference Commercial Wine	YLR255C		Putative protein of unknown function	Total: 43; BC Wine/European: 27; Pacific West Coast Wine: 5; Reference Commercial Wine: 5; Reference North American Oak: 6
16	BC Wine/European; Reference Commercial Wine	YLR302C		Putative protein of unknown function	Total: 71; BC Wine/European: 37; Pacific West Coast Wine: 18; Reference Commercial Wine: 9; Reference North American Oak: 7
16	BC Wine/European; Reference Commercial Wine	YLR412C-A		Putative protein of unknown function	Total: 58; BC Wine/European: 37; Pacific West Coast Wine: 12; Reference Commercial Wine: 9; Reference North American Oak: 0
16	BC Wine/European; Reference Commercial Wine	YOL154W	ZPS1	Putative GPI-anchored protein	Total: 62; BC Wine/European: 37; Pacific West Coast Wine: 16; Reference Commercial Wine: 9; Reference North American Oak: 0
