# Supplementary material for: Whole genome sequencing of Canadian Saccharomyces cerevisiae strains isolated from spontaneous wine fermentations reveals a new Pacific West Coast Wine clade
Source: G3 (Bethesda). 2023 Jun 12;13(8):jkad130. doi: 10.1093/g3journal/jkad130 (PMC10411583; doi:10.1093/g3journal/jkad130)
Supplement: jkad130_Supplementary_Data [file jkad130_supplementary_data.zip › Table_S7_G3-2023-404213.xlsx]

## Sheet: gene_loss
Table S7. Gene loss in BCWE, RCW, PWCW and RNAO strain groups
Strain	Phylogeny	Gene_loss	homozygous_loss	heterozygous_loss
SBV011-1	BC Wine/European	436	180	256
P107C11	BC Wine/European	498	199	299
SBV139	BC Wine/European	515	216	299
SBV180	BC Wine/European	429	162	267
OCP212	BC Wine/European	465	193	272
OCP193	BC Wine/European	475	193	282
OCP191	BC Wine/European	477	194	283
OCP032	BC Wine/European	453	178	275
OCP298-2	BC Wine/European	460	181	279
OCP177	BC Wine/European	472	185	287
OCP225	BC Wine/European	456	192	264
OCP226	BC Wine/European	489	207	282
OCP176	BC Wine/European	455	178	277
OCP107	BC Wine/European	453	189	264
OCP048	BC Wine/European	533	226	307
SBV185	Pacific West Coast Wine	430	157	273
OCP112	BC Wine/European	451	189	262
OCP113	BC Wine/European	432	182	250
OCP116	BC Wine/European	447	188	259
SBV090	BC Wine/European	449	184	265
SBV007	BC Wine/European	437	178	259
P100A04	BC Wine/European	509	208	301
OCP128	BC Wine/European	498	192	306
OCP216	BC Wine/European	482	187	295
OCP210	BC Wine/European	513	197	316
OCP206	BC Wine/European	518	205	313
OCP204	BC Wine/European	510	202	308
OCP279	BC Wine/European	462	189	273
OCP284	BC Wine/European	468	193	275
OCP281	BC Wine/European	474	194	280
SBV017	BC Wine/European	493	205	288
OCP251	BC Wine/European	457	172	285
OCP245	BC Wine/European	464	170	294
OCP007	BC Wine/European	450	169	281
OCP138	BC Wine/European	447	165	282
OK200	BC Wine/European	521	214	307
OCP295	BC Wine/European	484	190	294
SBV155	BC Wine/European	501	213	288
Zymaflore_VL3c	Reference Commercial Wine	996	201	795
Enoferm_M2	Reference Commercial Wine	1179	238	941
Enoferm_RP15	Reference Commercial Wine	1494	245	1249
Actiflore_Rose	Reference Commercial Wine	954	196	758
Lalvin_BRL97	Reference Commercial Wine	1392	202	1190
Lalvin_D254	Reference Commercial Wine	1112	212	900
Lalvin_T73	Reference Commercial Wine	1126	223	903
Fermichamp	Reference Commercial Wine	1197	241	956
Lalvin_QA23	Reference Commercial Wine	1117	204	913
Actiflore_RM2	Reference Commercial Wine	1093	202	891
OK182	Pacific West Coast Wine	479	201	278
SBV015	Pacific West Coast Wine	472	190	282
SBV033	Pacific West Coast Wine	485	201	284
SBV055	Pacific West Coast Wine	496	207	289
OCP080-2	Pacific West Coast Wine	444	167	277
OCP088	Pacific West Coast Wine	445	170	275
SBV011-2	Pacific West Coast Wine	477	188	289
SBV073	Pacific West Coast Wine	455	175	280
SBV178	Pacific West Coast Wine	479	195	284
OCP090	Pacific West Coast Wine	447	176	271
OCP125	Pacific West Coast Wine	430	163	267
SBV016	Pacific West Coast Wine	503	213	290
SBV058	Pacific West Coast Wine	409	153	256
SBV087	Pacific West Coast Wine	441	167	274
OCP095	Pacific West Coast Wine	446	167	279
OK188	Pacific West Coast Wine	443	162	281
SBV034	Pacific West Coast Wine	462	173	289
SBV040	Pacific West Coast Wine	484	183	301
SBV051	Pacific West Coast Wine	504	215	289
SBV041	Pacific West Coast Wine	433	162	271
SBV001	Pacific West Coast Wine	477	188	289
SBV171	BC Wine/European	447	159	288
SBV151	Pacific West Coast Wine	385	124	261
P109A01	Pacific West Coast Wine	491	198	293
P87B02	Pacific West Coast Wine	454	166	288
SBV197	Pacific West Coast Wine	391	149	242
P104A01	Pacific West Coast Wine	464	182	282
SBV074	Pacific West Coast Wine	467	178	289
OCP041	Pacific West Coast Wine	516	217	299
SBV050	Pacific West Coast Wine	498	197	301
SBV154	Pacific West Coast Wine	480	197	283
SBV173	Pacific West Coast Wine	441	181	260
SBV057	Pacific West Coast Wine	415	155	260
SBV014	Pacific West Coast Wine	465	184	281
SDO2s1	Reference North American Oak	536	160	376
SDO3s1	Reference North American Oak	764	164	600
SDO8s1	Reference North American Oak	639	166	473
YPS1009	Reference North American Oak	683	175	508
SM69s1	Reference North American Oak	787	173	614
SDO6s1	Reference North American Oak	616	168	448
YPS139	Reference North American Oak	430	171	259
YPS133	Reference North American Oak	424	169	255
YPS163	Reference North American Oak	437	175	262
YPS134	Reference North American Oak	437	175	262
YPS143	Reference North American Oak	429	170	259
YJM1273	Reference North American Oak	497	169	328
YPS154	Reference North American Oak	438	173	265
YPS129	Reference North American Oak	417	168	249
YPS128	Reference North American Oak	422	171	251
YPS142	Reference North American Oak	436	172	264
YPS141	Reference North American Oak	439	175	264
YJM1434	Reference North American Oak	449	157	292
N95-6-1C	Reference North American Oak	453	178	275
