# Supplementary material for: Whole genome sequencing of Canadian Saccharomyces cerevisiae strains isolated from spontaneous wine fermentations reveals a new Pacific West Coast Wine clade
Source: G3 (Bethesda). 2023 Jun 12;13(8):jkad130. doi: 10.1093/g3journal/jkad130 (PMC10411583; doi:10.1093/g3journal/jkad130)
Supplement: jkad130_Supplementary_Data [file jkad130_supplementary_data.zip › Table_S8_G3-2023-404213.xlsx]

## Sheet: gene_loss_go_enrichment_BP_RCW
Table S8A. Gene Loss GO enrichment Biological Process for RCW strain group
GO Term	Number of Genes	Systemic Name	P-Value (Benjamini-Hochberg Adjusted)
transposition [GO:0032196]	82	YAR009C,YAR010C,YBL005W-A,YBL005W-B,YBL100W-A,YBR012W-A,YBR012W-B,YCL019W,YCL020W,YDR034C-C,YDR034C-D,YDR098C-A,YDR098C-B,YDR170W-A,YDR210C-C,YDR210C-D,YDR261C-C,YDR261C-D,YDR316W-A,YDR316W-B,YDR365W-A,YDR365W-B,YER137C-A,YER138C,YER159C-A,YER160C,YFL002W-B,YGR027W-A,YGR027W-B,YGR038C-A,YGR038C-B,YGR109W-A,YGR109W-B,YGR161C-C,YGR161C-D,YGR161W-A,YGR161W-B,YHL009W-A,YHL009W-B,YHR214C-B,YHR214C-C,Y…	5.05758e-82
transposition, RNA-mediated [GO:0032197]	81	YAR009C,YAR010C,YBL005W-A,YBL005W-B,YBL100W-A,YBR012W-A,YBR012W-B,YCL019W,YCL020W,YDR034C-C,YDR034C-D,YDR098C-A,YDR098C-B,YDR170W-A,YDR210C-C,YDR210C-D,YDR261C-C,YDR261C-D,YDR316W-A,YDR316W-B,YDR365W-A,YDR365W-B,YER137C-A,YER138C,YER159C-A,YER160C,YFL002W-B,YGR027W-A,YGR027W-B,YGR038C-A,YGR038C-B,YGR109W-A,YGR109W-B,YGR161C-C,YGR161C-D,YGR161W-A,YGR161W-B,YHL009W-A,YHL009W-B,YHR214C-B,YHR214C-C,Y…	2.71602e-81
DNA integration [GO:0015074]	39	YAR009C,YBL005W-B,YBR012W-B,YCL019W,YDR034C-D,YDR098C-B,YDR210C-D,YDR261C-D,YDR316W-B,YDR365W-B,YER138C,YER160C,YGR027W-B,YGR038C-B,YGR109W-B,YGR161C-D,YGR161W-B,YHL009W-B,YHR214C-B,YIL082W-A,YJL113W,YJR027W,YJR029W,YLR035C-A,YLR157C-B,YLR227W-B,YML039W,YML045W,YMR045C,YMR050C,YNL054W-B,YNL284C-B,YOL103W-B,YOR142W-B,YPL060C-A,YPL257W-B,YPR137C-B,YPR158C-D,YPR158W-B	3.6218e-40
RNA-templated DNA biosynthetic process [GO:0006278]	40	Q0055,YAR009C,YBL005W-B,YBR012W-B,YCL019W,YDR034C-D,YDR098C-B,YDR210C-D,YDR261C-D,YDR316W-B,YDR365W-B,YER138C,YER160C,YGR027W-B,YGR038C-B,YGR109W-B,YGR161C-D,YGR161W-B,YHL009W-B,YHR214C-B,YIL082W-A,YJL113W,YJR027W,YJR029W,YLR035C-A,YLR157C-B,YLR227W-B,YML039W,YML045W,YMR045C,YMR050C,YNL054W-B,YNL284C-B,YOL103W-B,YOR142W-B,YPL060C-A,YPL257W-B,YPR137C-B,YPR158C-D,YPR158W-B	3.59551e-28
DNA biosynthetic process [GO:0071897]	40	Q0055,YAR009C,YBL005W-B,YBR012W-B,YCL019W,YDR034C-D,YDR098C-B,YDR210C-D,YDR261C-D,YDR316W-B,YDR365W-B,YER138C,YER160C,YGR027W-B,YGR038C-B,YGR109W-B,YGR161C-D,YGR161W-B,YHL009W-B,YHR214C-B,YIL082W-A,YJL113W,YJR027W,YJR029W,YLR035C-A,YLR157C-B,YLR227W-B,YML039W,YML045W,YMR045C,YMR050C,YNL054W-B,YNL284C-B,YOL103W-B,YOR142W-B,YPL060C-A,YPL257W-B,YPR137C-B,YPR158C-D,YPR158W-B	2.55896e-20
RNA phosphodiester bond hydrolysis, endonucleolytic [GO:0090502]	40	YAR009C,YBL005W-B,YBR012W-B,YCL019W,YDR034C-D,YDR098C-B,YDR210C-D,YDR261C-D,YDR316W-B,YDR365W-B,YER138C,YER160C,YGR027W-B,YGR038C-B,YGR109W-B,YGR161C-D,YGR161W-B,YHL009W-B,YHR214C-B,YIL082W-A,YJL113W,YJR027W,YJR029W,YLR035C-A,YLR157C-B,YLR227W-B,YML039W,YML045W,YMR045C,YMR050C,YNCG0013W,YNL054W-B,YNL284C-B,YOL103W-B,YOR142W-B,YPL060C-A,YPL257W-B,YPR137C-B,YPR158C-D,YPR158W-B	6.16348e-16
DNA recombination [GO:0006310]	51	Q0055,Q0060,Q0075,YAR009C,YBL005W-B,YBR012W-B,YCL019W,YDR034C-D,YDR098C-B,YDR210C-D,YDR261C-D,YDR316W-B,YDR365W-B,YDR545W,YER138C,YER160C,YER190W,YGR027W-B,YGR038C-B,YGR109W-B,YGR161C-D,YGR161W-B,YGR296W,YHL009W-B,YHR214C-B,YIL082W-A,YJL113W,YJR027W,YJR029W,YLL066C,YLR035C,YLR035C-A,YLR157C-B,YLR227W-B,YLR466W,YLR467W,YML039W,YML045W,YMR045C,YMR050C,YNL054W-B,YNL284C-B,YOL086W-A,YOL103W-B,YOR142W…	1.05399e-13
translational elongation [GO:0006414]	77	Q0140,YAL003W,YDL133C-A,YDR382W,YLR262C-A,YLR264W,YLR287C-A,YNCA0005W,YNCA0006C,YNCB0011C,YNCB0012W,YNCB0013W,YNCB0017C,YNCB0018W,YNCC0001C,YNCC0005W,YNCC0009C,YNCD0017W,YNCE0005W,YNCE0009C,YNCE0013W,YNCE0014W,YNCE0022C,YNCE0027C,YNCF0005C,YNCF0006W,YNCF0007W,YNCF0011C,YNCG0002C,YNCG0025C,YNCG0030C,YNCG0032W,YNCG0036W,YNCG0042C,YNCH0002C,YNCH0004C,YNCH0010C,YNCI0005W,YNCI0008C,YNCI0009W,YNCI0011W…	6.11314e-12
RNA phosphodiester bond hydrolysis [GO:0090501]	40	YAR009C,YBL005W-B,YBR012W-B,YCL019W,YDR034C-D,YDR098C-B,YDR210C-D,YDR261C-D,YDR316W-B,YDR365W-B,YER138C,YER160C,YGR027W-B,YGR038C-B,YGR109W-B,YGR161C-D,YGR161W-B,YHL009W-B,YHR214C-B,YIL082W-A,YJL113W,YJR027W,YJR029W,YLR035C-A,YLR157C-B,YLR227W-B,YML039W,YML045W,YMR045C,YMR050C,YNCG0013W,YNL054W-B,YNL284C-B,YOL103W-B,YOR142W-B,YPL060C-A,YPL257W-B,YPR137C-B,YPR158C-D,YPR158W-B	8.09564e-11
nucleic acid phosphodiester bond hydrolysis [GO:0090305]	42	Q0060,Q0075,YAR009C,YBL005W-B,YBR012W-B,YCL019W,YDR034C-D,YDR098C-B,YDR210C-D,YDR261C-D,YDR316W-B,YDR365W-B,YER138C,YER160C,YGR027W-B,YGR038C-B,YGR109W-B,YGR161C-D,YGR161W-B,YHL009W-B,YHR214C-B,YIL082W-A,YJL113W,YJR027W,YJR029W,YLR035C-A,YLR157C-B,YLR227W-B,YML039W,YML045W,YMR045C,YMR050C,YNCG0013W,YNL054W-B,YNL284C-B,YOL103W-B,YOR142W-B,YPL060C-A,YPL257W-B,YPR137C-B,YPR158C-D,YPR158W-B	4.00964e-07
translation [GO:0006412]	82	Q0140,YAL003W,YDL083C,YDL133C-A,YDR382W,YLR262C-A,YLR264W,YLR287C-A,YNCA0005W,YNCA0006C,YNCB0011C,YNCB0012W,YNCB0013W,YNCB0017C,YNCB0018W,YNCC0001C,YNCC0005W,YNCC0008W,YNCC0009C,YNCD0017W,YNCE0005W,YNCE0006W,YNCE0009C,YNCE0013W,YNCE0014W,YNCE0022C,YNCE0027C,YNCF0005C,YNCF0006W,YNCF0007W,YNCF0011C,YNCG0002C,YNCG0025C,YNCG0030C,YNCG0032W,YNCG0036W,YNCG0042C,YNCH0002C,YNCH0004C,YNCH0010C,YNCI0005W,Y…	7.22271e-07
peptide biosynthetic process [GO:0043043]	82	Q0140,YAL003W,YDL083C,YDL133C-A,YDR382W,YLR262C-A,YLR264W,YLR287C-A,YNCA0005W,YNCA0006C,YNCB0011C,YNCB0012W,YNCB0013W,YNCB0017C,YNCB0018W,YNCC0001C,YNCC0005W,YNCC0008W,YNCC0009C,YNCD0017W,YNCE0005W,YNCE0006W,YNCE0009C,YNCE0013W,YNCE0014W,YNCE0022C,YNCE0027C,YNCF0005C,YNCF0006W,YNCF0007W,YNCF0011C,YNCG0002C,YNCG0025C,YNCG0030C,YNCG0032W,YNCG0036W,YNCG0042C,YNCH0002C,YNCH0004C,YNCH0010C,YNCI0005W,Y…	9.31329e-07
peptide metabolic process [GO:0006518]	82	Q0140,YAL003W,YDL083C,YDL133C-A,YDR382W,YLR262C-A,YLR264W,YLR287C-A,YNCA0005W,YNCA0006C,YNCB0011C,YNCB0012W,YNCB0013W,YNCB0017C,YNCB0018W,YNCC0001C,YNCC0005W,YNCC0008W,YNCC0009C,YNCD0017W,YNCE0005W,YNCE0006W,YNCE0009C,YNCE0013W,YNCE0014W,YNCE0022C,YNCE0027C,YNCF0005C,YNCF0006W,YNCF0007W,YNCF0011C,YNCG0002C,YNCG0025C,YNCG0030C,YNCG0032W,YNCG0036W,YNCG0042C,YNCH0002C,YNCH0004C,YNCH0010C,YNCI0005W,Y…	2.67585e-06
amide biosynthetic process [GO:0043604]	83	Q0140,YAL003W,YDL083C,YDL133C-A,YDR382W,YLR262C-A,YLR264W,YLR287C-A,YMR169C,YNCA0005W,YNCA0006C,YNCB0011C,YNCB0012W,YNCB0013W,YNCB0017C,YNCB0018W,YNCC0001C,YNCC0005W,YNCC0008W,YNCC0009C,YNCD0017W,YNCE0005W,YNCE0006W,YNCE0009C,YNCE0013W,YNCE0014W,YNCE0022C,YNCE0027C,YNCF0005C,YNCF0006W,YNCF0007W,YNCF0011C,YNCG0002C,YNCG0025C,YNCG0030C,YNCG0032W,YNCG0036W,YNCG0042C,YNCH0002C,YNCH0004C,YNCH0010C,YNC…	1.04039e-05
amide metabolic process [GO:0043603]	84	Q0140,YAL003W,YDL083C,YDL133C-A,YDR382W,YLR262C-A,YLR264W,YLR287C-A,YMR169C,YNCA0005W,YNCA0006C,YNCB0011C,YNCB0012W,YNCB0013W,YNCB0017C,YNCB0018W,YNCC0001C,YNCC0005W,YNCC0008W,YNCC0009C,YNCD0017W,YNCE0005W,YNCE0006W,YNCE0009C,YNCE0013W,YNCE0014W,YNCE0022C,YNCE0027C,YNCF0005C,YNCF0006W,YNCF0007W,YNCF0011C,YNCG0002C,YNCG0025C,YNCG0030C,YNCG0032W,YNCG0036W,YNCG0042C,YNCH0002C,YNCH0004C,YNCH0010C,YNC…	0.000100531
cellular macromolecule metabolic process [GO:0044260]	142	Q0055,Q0060,Q0075,Q0140,YAL003W,YAR009C,YBL005W-B,YBR012W-B,YCL019W,YDL083C,YDL133C-A,YDL248W,YDR034C-D,YDR098C-B,YDR210C-D,YDR261C-D,YDR316W-B,YDR365W-B,YDR382W,YDR545W,YER138C,YER160C,YER190W,YGL263W,YGR027W-B,YGR038C-B,YGR109W-B,YGR161C-D,YGR161W-B,YGR295C,YGR296W,YHL009W-B,YHL048W,YHR214C-B,YIL082W-A,YJL113W,YJR027W,YJR029W,YLL066C,YLR035C,YLR035C-A,YLR157C-B,YLR227W-B,YLR262C-A,YLR264W,YLR28…	0.000115744
cellular nitrogen compound biosynthetic process [GO:0044271]	134	Q0055,Q0140,YAL003W,YAR009C,YAR073W,YAR075W,YBL005W,YBL005W-B,YBR012W-B,YCL019W,YDL083C,YDL133C-A,YDR034C-D,YDR098C-B,YDR210C-D,YDR261C-D,YDR316W-B,YDR365W-B,YDR382W,YER138C,YER159C,YER160C,YFL052W,YFL058W,YFL060C,YGR027W-B,YGR038C-B,YGR109W-B,YGR161C-D,YGR161W-B,YGR288W,YHL009W-B,YHR054C,YHR214C-B,YIL082W-A,YJL113W,YJR027W,YJR029W,YLR035C-A,YLR157C-B,YLR227W-B,YLR262C-A,YLR264W,YLR287C-A,YML039W…	0.000599785
cellular macromolecule biosynthetic process [GO:0034645]	82	Q0140,YAL003W,YDL083C,YDL133C-A,YDR382W,YLR262C-A,YLR264W,YLR287C-A,YNCA0005W,YNCA0006C,YNCB0011C,YNCB0012W,YNCB0013W,YNCB0017C,YNCB0018W,YNCC0001C,YNCC0005W,YNCC0008W,YNCC0009C,YNCD0017W,YNCE0005W,YNCE0006W,YNCE0009C,YNCE0013W,YNCE0014W,YNCE0022C,YNCE0027C,YNCF0005C,YNCF0006W,YNCF0007W,YNCF0011C,YNCG0002C,YNCG0025C,YNCG0030C,YNCG0032W,YNCG0036W,YNCG0042C,YNCH0002C,YNCH0004C,YNCH0010C,YNCI0005W,Y…	0.00722721
maltose metabolic process [GO:0000023]	8	YDL247W,YGR288W,YGR289C,YGR292W,YIL172C,YJL221C,YJR160C,YOL157C	0.0095471
macromolecule biosynthetic process [GO:0009059]	127	Q0055,Q0140,YAL003W,YAR009C,YBL005W,YBL005W-B,YBR012W-B,YCL019W,YDL083C,YDL133C-A,YDR034C-D,YDR098C-B,YDR210C-D,YDR261C-D,YDR316W-B,YDR365W-B,YDR382W,YER138C,YER159C,YER160C,YFL052W,YGR027W-B,YGR038C-B,YGR109W-B,YGR161C-D,YGR161W-B,YGR288W,YHL009W-B,YHR054C,YHR214C-B,YIL082W-A,YJL113W,YJR027W,YJR029W,YLR035C-A,YLR157C-B,YLR227W-B,YLR262C-A,YLR264W,YLR287C-A,YML039W,YML045W,YMR045C,YMR050C,YNCA000…	0.00995022
proteolysis [GO:0006508]	43	YBL005W-B,YBR012W-B,YCL019W,YDL248W,YDR034C-D,YDR098C-B,YDR210C-D,YDR261C-D,YDR316W-B,YDR365W-B,YER138C,YER160C,YGL263W,YGR027W-B,YGR038C-B,YGR109W-B,YGR161C-D,YGR161W-B,YGR295C,YHL009W-B,YHL048W,YHR214C-B,YIL082W-A,YJL113W,YJR027W,YJR029W,YLR035C-A,YLR157C-B,YLR227W-B,YML039W,YML045W,YMR045C,YMR050C,YNL054W-B,YNL284C-B,YNR075W,YOL103W-B,YOR142W-B,YPL060C-A,YPL257W-B,YPR137C-B,YPR158C-D,YPR158W-B	0.01805
protein metabolic process [GO:0019538]	128	Q0140,YAL003W,YAL044C,YBL005W-B,YBR012W-B,YCL019W,YDL083C,YDL133C-A,YDL248W,YDR034C-D,YDR098C-B,YDR210C-D,YDR261C-D,YDR316W-B,YDR365W-B,YDR382W,YER138C,YER160C,YGL263W,YGR027W-B,YGR038C-B,YGR109W-B,YGR161C-D,YGR161W-B,YGR295C,YHL009W-B,YHL048W,YHR214C-B,YIL082W-A,YIR042C,YJL113W,YJR027W,YJR029W,YLL042C,YLR035C-A,YLR157C-B,YLR227W-B,YLR262C-A,YLR264W,YLR287C-A,YML039W,YML045W,YMR045C,YMR050C,YNCA0…	0.0252901
DNA metabolic process [GO:0006259]	52	Q0055,Q0060,Q0075,YAR009C,YBL005W-B,YBR012W-B,YCL019W,YDR034C-D,YDR098C-B,YDR210C-D,YDR261C-D,YDR316W-B,YDR365W-B,YDR545W,YER138C,YER160C,YER190W,YGR027W-B,YGR038C-B,YGR109W-B,YGR161C-D,YGR161W-B,YGR296W,YHL009W-B,YHR214C-B,YIL082W-A,YJL113W,YJR027W,YJR029W,YLL066C,YLR035C,YLR035C-A,YLR157C-B,YLR227W-B,YLR466W,YLR467W,YML039W,YML045W,YML058W-A,YMR045C,YMR050C,YNL054W-B,YNL284C-B,YOL086W-A,YOL103W…	0.0335547

## Sheet: gene_loss_go_enrichment_BP_BCWE
Table S8B. Gene Loss GO enrichment Biological Process for BCWE strain group
GO Term	Number of Genes	Systemic Name	P-Value (Benjamini-Hochberg Adjusted)
transposition [GO:0032196]	82	YAR009C,YAR010C,YBL005W-A,YBL005W-B,YBL100W-A,YBL100W-B,YBR012W-A,YBR012W-B,YCL019W,YCL020W,YDR034C-C,YDR034C-D,YDR098C-A,YDR098C-B,YDR210C-C,YDR210C-D,YDR261C-C,YDR261C-D,YDR316W-A,YDR316W-B,YDR365W-A,YDR365W-B,YER137C-A,YER138C,YER159C-A,YER160C,YFL002W-A,YFL002W-B,YGR027W-A,YGR027W-B,YGR038C-A,YGR038C-B,YGR109W-A,YGR109W-B,YGR161C-C,YGR161C-D,YGR161W-A,YGR161W-B,YHL009W-A,YHL009W-B,YHR214C-B,Y…	2.85e-100
transposition, RNA-mediated [GO:0032197]	81	YAR009C,YAR010C,YBL005W-A,YBL005W-B,YBL100W-A,YBL100W-B,YBR012W-A,YBR012W-B,YCL019W,YCL020W,YDR034C-C,YDR034C-D,YDR098C-A,YDR098C-B,YDR210C-C,YDR210C-D,YDR261C-C,YDR261C-D,YDR316W-A,YDR316W-B,YDR365W-A,YDR365W-B,YER137C-A,YER138C,YER159C-A,YER160C,YFL002W-A,YFL002W-B,YGR027W-A,YGR027W-B,YGR038C-A,YGR038C-B,YGR109W-A,YGR109W-B,YGR161C-C,YGR161C-D,YGR161W-A,YGR161W-B,YHL009W-A,YHL009W-B,YHR214C-B,Y…	2.87e-99
DNA integration [GO:0015074]	41	YAR009C,YBL005W-B,YBL100W-B,YBR012W-B,YCL019W,YDR034C-D,YDR098C-B,YDR210C-D,YDR261C-D,YDR316W-B,YDR365W-B,YER138C,YER160C,YFL002W-A,YGR027W-B,YGR038C-B,YGR109W-B,YGR161C-D,YGR161W-B,YHL009W-B,YHR214C-B,YIL082W-A,YJL113W,YJR027W,YJR029W,YLR035C-A,YLR157C-B,YLR227W-B,YML039W,YML045W,YMR045C,YMR050C,YNL054W-B,YNL284C-B,YOL103W-B,YOR142W-B,YPL060C-A,YPL257W-B,YPR137C-B,YPR158C-D,YPR158W-B	1.67e-52
RNA-templated DNA biosynthetic process [GO:0006278]	41	YAR009C,YBL005W-B,YBL100W-B,YBR012W-B,YCL019W,YDR034C-D,YDR098C-B,YDR210C-D,YDR261C-D,YDR316W-B,YDR365W-B,YER138C,YER160C,YFL002W-A,YGR027W-B,YGR038C-B,YGR109W-B,YGR161C-D,YGR161W-B,YHL009W-B,YHR214C-B,YIL082W-A,YJL113W,YJR027W,YJR029W,YLR035C-A,YLR157C-B,YLR227W-B,YML039W,YML045W,YMR045C,YMR050C,YNL054W-B,YNL284C-B,YOL103W-B,YOR142W-B,YPL060C-A,YPL257W-B,YPR137C-B,YPR158C-D,YPR158W-B	1.69e-37
DNA biosynthetic process [GO:0071897]	41	YAR009C,YBL005W-B,YBL100W-B,YBR012W-B,YCL019W,YDR034C-D,YDR098C-B,YDR210C-D,YDR261C-D,YDR316W-B,YDR365W-B,YER138C,YER160C,YFL002W-A,YGR027W-B,YGR038C-B,YGR109W-B,YGR161C-D,YGR161W-B,YHL009W-B,YHR214C-B,YIL082W-A,YJL113W,YJR027W,YJR029W,YLR035C-A,YLR157C-B,YLR227W-B,YML039W,YML045W,YMR045C,YMR050C,YNL054W-B,YNL284C-B,YOL103W-B,YOR142W-B,YPL060C-A,YPL257W-B,YPR137C-B,YPR158C-D,YPR158W-B	4.52e-29
RNA phosphodiester bond hydrolysis, endonucleolytic [GO:0090502]	41	YAR009C,YBL005W-B,YBL100W-B,YBR012W-B,YCL019W,YDR034C-D,YDR098C-B,YDR210C-D,YDR261C-D,YDR316W-B,YDR365W-B,YER138C,YER160C,YFL002W-A,YGR027W-B,YGR038C-B,YGR109W-B,YGR161C-D,YGR161W-B,YHL009W-B,YHR214C-B,YIL082W-A,YJL113W,YJR027W,YJR029W,YLR035C-A,YLR157C-B,YLR227W-B,YML039W,YML045W,YMR045C,YMR050C,YNL054W-B,YNL284C-B,YOL103W-B,YOR142W-B,YPL060C-A,YPL257W-B,YPR137C-B,YPR158C-D,YPR158W-B	2.72e-24
RNA phosphodiester bond hydrolysis [GO:0090501]	41	YAR009C,YBL005W-B,YBL100W-B,YBR012W-B,YCL019W,YDR034C-D,YDR098C-B,YDR210C-D,YDR261C-D,YDR316W-B,YDR365W-B,YER138C,YER160C,YFL002W-A,YGR027W-B,YGR038C-B,YGR109W-B,YGR161C-D,YGR161W-B,YHL009W-B,YHR214C-B,YIL082W-A,YJL113W,YJR027W,YJR029W,YLR035C-A,YLR157C-B,YLR227W-B,YML039W,YML045W,YMR045C,YMR050C,YNL054W-B,YNL284C-B,YOL103W-B,YOR142W-B,YPL060C-A,YPL257W-B,YPR137C-B,YPR158C-D,YPR158W-B	1.43e-18
DNA recombination [GO:0006310]	46	Q0075,YAR009C,YBL005W-B,YBL100W-B,YBR012W-B,YCL019W,YDR034C-D,YDR098C-B,YDR210C-D,YDR261C-D,YDR316W-B,YDR365W-B,YDR545W,YER138C,YER160C,YFL002W-A,YGR027W-B,YGR038C-B,YGR109W-B,YGR161C-D,YGR161W-B,YHL009W-B,YHR214C-B,YIL082W-A,YJL113W,YJR027W,YJR029W,YLL066C,YLR035C-A,YLR157C-B,YLR227W-B,YLR467W,YML039W,YML045W,YMR045C,YMR050C,YNL054W-B,YNL284C-B,YOL103W-B,YOR142W-B,YOR396W,YPL060C-A,YPL257W-B,YPR…	6.5e-18
nucleic acid phosphodiester bond hydrolysis [GO:0090305]	42	Q0075,YAR009C,YBL005W-B,YBL100W-B,YBR012W-B,YCL019W,YDR034C-D,YDR098C-B,YDR210C-D,YDR261C-D,YDR316W-B,YDR365W-B,YER138C,YER160C,YFL002W-A,YGR027W-B,YGR038C-B,YGR109W-B,YGR161C-D,YGR161W-B,YHL009W-B,YHR214C-B,YIL082W-A,YJL113W,YJR027W,YJR029W,YLR035C-A,YLR157C-B,YLR227W-B,YML039W,YML045W,YMR045C,YMR050C,YNL054W-B,YNL284C-B,YOL103W-B,YOR142W-B,YPL060C-A,YPL257W-B,YPR137C-B,YPR158C-D,YPR158W-B	9.71e-14
proteolysis [GO:0006508]	45	YBL005W-B,YBL100W-B,YBR012W-B,YCL019W,YDR034C-D,YDR098C-B,YDR210C-D,YDR261C-D,YDR316W-B,YDR365W-B,YER138C,YER160C,YFL002W-A,YGL263W,YGR027W-B,YGR038C-B,YGR109W-B,YGR161C-D,YGR161W-B,YGR295C,YHL009W-B,YHL048W,YHR214C-B,YIL082W-A,YJL113W,YJR027W,YJR029W,YKL219W,YLR035C-A,YLR157C-B,YLR227W-B,YML039W,YML045W,YMR045C,YMR050C,YNL054W-B,YNL284C-B,YNR075W,YOL103W-B,YOR142W-B,YPL060C-A,YPL257W-B,YPR137C-B…	1.76e-09
DNA metabolic process [GO:0006259]	47	Q0075,YAR009C,YBL005W-B,YBL100W-B,YBR012W-B,YCL019W,YDR034C-D,YDR098C-B,YDR210C-D,YDR261C-D,YDR316W-B,YDR365W-B,YDR545W,YER138C,YER160C,YFL002W-A,YGR027W-B,YGR038C-B,YGR109W-B,YGR161C-D,YGR161W-B,YHL009W-B,YHR214C-B,YIL082W-A,YJL113W,YJR027W,YJR029W,YLL066C,YLR035C-A,YLR157C-B,YLR227W-B,YLR467W,YML039W,YML045W,YMR045C,YMR050C,YNL054W-B,YNL284C-B,YOL103W-B,YOR142W-B,YOR386W,YOR396W,YPL060C-A,YPL25…	3.66e-06
asparagine catabolic process [GO:0006530]	4	YLR155C,YLR157C,YLR158C,YLR160C	0.0291664

## Sheet: gene_loss_go_enrichment_BP_PWCW
Table S8C. Gene Loss GO enrichment Biological Process for PWCW strain group
GO Term	Number of Genes	Systemic Name	P-Value (Benjamini-Hochberg Adjusted)
transposition [GO:0032196]	89	YAR009C,YAR010C,YBL005W-A,YBL005W-B,YBL100W-A,YBL100W-B,YBR012W-A,YBR012W-B,YCL019W,YCL020W,YDR034C-D,YDR098C-A,YDR098C-B,YDR170W-A,YDR210C-C,YDR210C-D,YDR210W-A,YDR210W-B,YDR261C-C,YDR261C-D,YDR261W-A,YDR261W-B,YDR316W-A,YDR316W-B,YDR365W-A,YDR365W-B,YER137C-A,YER138C,YER159C-A,YER160C,YFL002W-A,YFL002W-B,YGR027W-A,YGR027W-B,YGR038C-A,YGR038C-B,YGR109W-A,YGR109W-B,YGR161C-C,YGR161C-D,YGR161W-A,Y…	2.25e-115
transposition, RNA-mediated [GO:0032197]	88	YAR009C,YAR010C,YBL005W-A,YBL005W-B,YBL100W-A,YBL100W-B,YBR012W-A,YBR012W-B,YCL019W,YCL020W,YDR034C-D,YDR098C-A,YDR098C-B,YDR170W-A,YDR210C-C,YDR210C-D,YDR210W-A,YDR210W-B,YDR261C-C,YDR261C-D,YDR261W-A,YDR261W-B,YDR316W-A,YDR316W-B,YDR365W-A,YDR365W-B,YER137C-A,YER138C,YER159C-A,YER160C,YFL002W-A,YFL002W-B,YGR027W-A,YGR027W-B,YGR038C-A,YGR038C-B,YGR109W-A,YGR109W-B,YGR161C-C,YGR161C-D,YGR161W-A,Y…	1.95e-114
DNA integration [GO:0015074]	46	YAR009C,YBL005W-B,YBL100W-B,YBR012W-B,YCL019W,YDR034C-D,YDR098C-B,YDR210C-D,YDR210W-B,YDR261C-D,YDR261W-B,YDR316W-B,YDR365W-B,YER138C,YER160C,YFL002W-A,YGR027W-B,YGR038C-B,YGR109W-B,YGR161C-D,YGR161W-B,YHL009W-B,YHR214C-B,YIL082W-A,YJL113W,YJR027W,YJR029W,YLR035C-A,YLR157C-B,YLR227W-B,YLR410W-B,YML039W,YML045W,YMR045C,YMR050C,YNL054W-B,YNL284C-B,YOL103W-B,YOR142W-B,YOR192C-B,YOR343W-B,YPL060C-A,Y…	1.76e-65
RNA-templated DNA biosynthetic process [GO:0006278]	46	YAR009C,YBL005W-B,YBL100W-B,YBR012W-B,YCL019W,YDR034C-D,YDR098C-B,YDR210C-D,YDR210W-B,YDR261C-D,YDR261W-B,YDR316W-B,YDR365W-B,YER138C,YER160C,YFL002W-A,YGR027W-B,YGR038C-B,YGR109W-B,YGR161C-D,YGR161W-B,YHL009W-B,YHR214C-B,YIL082W-A,YJL113W,YJR027W,YJR029W,YLR035C-A,YLR157C-B,YLR227W-B,YLR410W-B,YML039W,YML045W,YMR045C,YMR050C,YNL054W-B,YNL284C-B,YOL103W-B,YOR142W-B,YOR192C-B,YOR343W-B,YPL060C-A,Y…	1.31e-45
DNA biosynthetic process [GO:0071897]	46	YAR009C,YBL005W-B,YBL100W-B,YBR012W-B,YCL019W,YDR034C-D,YDR098C-B,YDR210C-D,YDR210W-B,YDR261C-D,YDR261W-B,YDR316W-B,YDR365W-B,YER138C,YER160C,YFL002W-A,YGR027W-B,YGR038C-B,YGR109W-B,YGR161C-D,YGR161W-B,YHL009W-B,YHR214C-B,YIL082W-A,YJL113W,YJR027W,YJR029W,YLR035C-A,YLR157C-B,YLR227W-B,YLR410W-B,YML039W,YML045W,YMR045C,YMR050C,YNL054W-B,YNL284C-B,YOL103W-B,YOR142W-B,YOR192C-B,YOR343W-B,YPL060C-A,Y…	1.23e-35
RNA phosphodiester bond hydrolysis, endonucleolytic [GO:0090502]	46	YAR009C,YBL005W-B,YBL100W-B,YBR012W-B,YCL019W,YDR034C-D,YDR098C-B,YDR210C-D,YDR210W-B,YDR261C-D,YDR261W-B,YDR316W-B,YDR365W-B,YER138C,YER160C,YFL002W-A,YGR027W-B,YGR038C-B,YGR109W-B,YGR161C-D,YGR161W-B,YHL009W-B,YHR214C-B,YIL082W-A,YJL113W,YJR027W,YJR029W,YLR035C-A,YLR157C-B,YLR227W-B,YLR410W-B,YML039W,YML045W,YMR045C,YMR050C,YNL054W-B,YNL284C-B,YOL103W-B,YOR142W-B,YOR192C-B,YOR343W-B,YPL060C-A,Y…	4.6e-30
DNA recombination [GO:0006310]	57	Q0075,YAR009C,YBL005W-B,YBL100W-B,YBR012W-B,YCL019W,YDR034C-D,YDR098C-B,YDR210C-D,YDR210W-B,YDR261C-D,YDR261W-B,YDR316W-B,YDR365W-B,YDR545W,YER138C,YER160C,YER190W,YFL002W-A,YGR027W-B,YGR038C-B,YGR109W-B,YGR161C-D,YGR161W-B,YGR296W,YHL009W-B,YHR214C-B,YIL082W-A,YJL113W,YJR027W,YJR029W,YLL066C,YLR035C-A,YLR157C-B,YLR227W-B,YLR410W-B,YLR466W,YLR467W,YML039W,YML045W,YML133C,YMR045C,YMR050C,YNL054W-B…	2.99e-28
RNA phosphodiester bond hydrolysis [GO:0090501]	46	YAR009C,YBL005W-B,YBL100W-B,YBR012W-B,YCL019W,YDR034C-D,YDR098C-B,YDR210C-D,YDR210W-B,YDR261C-D,YDR261W-B,YDR316W-B,YDR365W-B,YER138C,YER160C,YFL002W-A,YGR027W-B,YGR038C-B,YGR109W-B,YGR161C-D,YGR161W-B,YHL009W-B,YHR214C-B,YIL082W-A,YJL113W,YJR027W,YJR029W,YLR035C-A,YLR157C-B,YLR227W-B,YLR410W-B,YML039W,YML045W,YMR045C,YMR050C,YNL054W-B,YNL284C-B,YOL103W-B,YOR142W-B,YOR192C-B,YOR343W-B,YPL060C-A,Y…	2e-23
nucleic acid phosphodiester bond hydrolysis [GO:0090305]	47	Q0075,YAR009C,YBL005W-B,YBL100W-B,YBR012W-B,YCL019W,YDR034C-D,YDR098C-B,YDR210C-D,YDR210W-B,YDR261C-D,YDR261W-B,YDR316W-B,YDR365W-B,YER138C,YER160C,YFL002W-A,YGR027W-B,YGR038C-B,YGR109W-B,YGR161C-D,YGR161W-B,YHL009W-B,YHR214C-B,YIL082W-A,YJL113W,YJR027W,YJR029W,YLR035C-A,YLR157C-B,YLR227W-B,YLR410W-B,YML039W,YML045W,YMR045C,YMR050C,YNL054W-B,YNL284C-B,YOL103W-B,YOR142W-B,YOR192C-B,YOR343W-B,YPL06…	9.49e-18
proteolysis [GO:0006508]	51	YBL005W-B,YBL100W-B,YBR012W-B,YBR302C,YCL019W,YDR034C-D,YDR098C-B,YDR210C-D,YDR210W-B,YDR261C-D,YDR261W-B,YDR316W-B,YDR365W-B,YER138C,YER160C,YFL002W-A,YFL062W,YGR027W-B,YGR038C-B,YGR109W-B,YGR161C-D,YGR161W-B,YGR295C,YHL009W-B,YHL048W,YHR214C-B,YIL082W-A,YJL113W,YJR027W,YJR029W,YLR035C-A,YLR157C-B,YLR227W-B,YLR410W-B,YML039W,YML045W,YML132W,YMR045C,YMR050C,YNL054W-B,YNL284C-B,YNR075W,YOL103W-B,Y…	2.3e-13
DNA metabolic process [GO:0006259]	57	Q0075,YAR009C,YBL005W-B,YBL100W-B,YBR012W-B,YCL019W,YDR034C-D,YDR098C-B,YDR210C-D,YDR210W-B,YDR261C-D,YDR261W-B,YDR316W-B,YDR365W-B,YDR545W,YER138C,YER160C,YER190W,YFL002W-A,YGR027W-B,YGR038C-B,YGR109W-B,YGR161C-D,YGR161W-B,YGR296W,YHL009W-B,YHR214C-B,YIL082W-A,YJL113W,YJR027W,YJR029W,YLL066C,YLR035C-A,YLR157C-B,YLR227W-B,YLR410W-B,YLR466W,YLR467W,YML039W,YML045W,YML133C,YMR045C,YMR050C,YNL054W-B…	9.77e-12
telomere maintenance via recombination [GO:0000722]	10	YDR545W,YER190W,YGR296W,YLL066C,YLR466W,YLR467W,YML133C,YNL339C,YOR396W,YPL283C	0.00157983
asparagine catabolic process [GO:0006530]	4	YLR155C,YLR157C,YLR158C,YLR160C	0.0303958

## Sheet: gene_loss_go_enrichment_BP_RNAO
Table S8D. Gene Loss GO enrichment Biological Process for RNAO strain group
GO Term	Number of Genes	Systemic Name	P-Value (Benjamini-Hochberg Adjusted)
transposition [GO:0032196]	73	YAR009C,YAR010C,YBR012W-A,YBR012W-B,YCL020W,YCL074W,YCL075W,YDR098C-A,YDR098C-B,YDR210C-C,YDR210C-D,YDR210W-A,YDR261C-C,YDR261C-D,YDR261W-B,YDR316W-A,YDR316W-B,YDR365W-A,YDR365W-B,YER137C-A,YER138C,YER159C-A,YER160C,YFL002W-A,YFL002W-B,YGR027W-A,YGR027W-B,YGR038C-A,YGR038C-B,YGR161C-C,YGR161C-D,YGR161W-A,YGR161W-B,YHL009W-A,YHL009W-B,YHR214C-B,YHR214C-C,YJL113W,YJL114W,YJR026W,YJR027W,YJR028W,YJR…	2.73413e-95
transposition, RNA-mediated [GO:0032197]	72	YAR009C,YAR010C,YBR012W-A,YBR012W-B,YCL020W,YCL074W,YCL075W,YDR098C-A,YDR098C-B,YDR210C-C,YDR210C-D,YDR210W-A,YDR261C-C,YDR261C-D,YDR261W-B,YDR316W-A,YDR316W-B,YDR365W-A,YDR365W-B,YER137C-A,YER138C,YER159C-A,YER160C,YFL002W-A,YFL002W-B,YGR027W-A,YGR027W-B,YGR038C-A,YGR038C-B,YGR161C-C,YGR161C-D,YGR161W-A,YGR161W-B,YHL009W-A,YHL009W-B,YHR214C-B,YHR214C-C,YJL113W,YJL114W,YJR026W,YJR027W,YJR028W,YJR…	5.27966e-94
DNA integration [GO:0015074]	35	YAR009C,YBR012W-B,YDR098C-B,YDR210C-D,YDR261C-D,YDR261W-B,YDR316W-B,YDR365W-B,YER138C,YER160C,YFL002W-A,YGR027W-B,YGR038C-B,YGR161C-D,YGR161W-B,YHL009W-B,YHR214C-B,YJL113W,YJR027W,YJR029W,YLR035C-A,YLR157C-B,YLR227W-B,YML039W,YML045W,YMR045C,YMR050C,YNL284C-B,YOL103W-B,YOR142W-B,YPL060C-A,YPL257W-B,YPR137C-B,YPR158C-D,YPR158W-B	5.98094e-45
RNA-templated DNA biosynthetic process [GO:0006278]	39	Q0050,Q0055,YAR009C,YBR012W-B,YCL074W,YCL075W,YDR098C-B,YDR210C-D,YDR261C-D,YDR261W-B,YDR316W-B,YDR365W-B,YER138C,YER160C,YFL002W-A,YGR027W-B,YGR038C-B,YGR161C-D,YGR161W-B,YHL009W-B,YHR214C-B,YJL113W,YJR027W,YJR029W,YLR035C-A,YLR157C-B,YLR227W-B,YML039W,YML045W,YMR045C,YMR050C,YNL284C-B,YOL103W-B,YOR142W-B,YPL060C-A,YPL257W-B,YPR137C-B,YPR158C-D,YPR158W-B	2.053e-40
DNA biosynthetic process [GO:0071897]	39	Q0050,Q0055,YAR009C,YBR012W-B,YCL074W,YCL075W,YDR098C-B,YDR210C-D,YDR261C-D,YDR261W-B,YDR316W-B,YDR365W-B,YER138C,YER160C,YFL002W-A,YGR027W-B,YGR038C-B,YGR161C-D,YGR161W-B,YHL009W-B,YHR214C-B,YJL113W,YJR027W,YJR029W,YLR035C-A,YLR157C-B,YLR227W-B,YML039W,YML045W,YMR045C,YMR050C,YNL284C-B,YOL103W-B,YOR142W-B,YPL060C-A,YPL257W-B,YPR137C-B,YPR158C-D,YPR158W-B	2.02501e-32
DNA recombination [GO:0006310]	49	Q0050,Q0055,Q0060,YAR009C,YBR012W-B,YDL227C,YDR098C-B,YDR210C-D,YDR261C-D,YDR261W-B,YDR316W-B,YDR365W-B,YDR545W,YER138C,YER160C,YER190W,YFL002W-A,YGR027W-B,YGR038C-B,YGR161C-D,YGR161W-B,YGR296W,YHL009W-B,YHR214C-B,YJL113W,YJR027W,YJR029W,YLL066C,YLR035C-A,YLR157C-B,YLR227W-B,YLR466W,YLR467W,YML039W,YML045W,YML133C,YMR045C,YMR050C,YNL284C-B,YNL339C,YOL103W-B,YOR142W-B,YOR396W,YPL060C-A,YPL257W-B,Y…	6.5972e-28
RNA phosphodiester bond hydrolysis, endonucleolytic [GO:0090502]	36	YAR009C,YBR012W-B,YDR098C-B,YDR210C-D,YDR261C-D,YDR261W-B,YDR316W-B,YDR365W-B,YER138C,YER160C,YFL002W-A,YGR027W-B,YGR038C-B,YGR161C-D,YGR161W-B,YHL009W-B,YHR214C-B,YJL113W,YJR027W,YJR029W,YLR035C-A,YLR157C-B,YLR227W-B,YML039W,YML045W,YMR045C,YMR050C,YNCQ0027W,YNL284C-B,YOL103W-B,YOR142W-B,YPL060C-A,YPL257W-B,YPR137C-B,YPR158C-D,YPR158W-B	5.51471e-24
RNA phosphodiester bond hydrolysis [GO:0090501]	38	YAR009C,YBR012W-B,YCL074W,YCL075W,YDR098C-B,YDR210C-D,YDR261C-D,YDR261W-B,YDR316W-B,YDR365W-B,YER138C,YER160C,YFL002W-A,YGR027W-B,YGR038C-B,YGR161C-D,YGR161W-B,YHL009W-B,YHR214C-B,YJL113W,YJR027W,YJR029W,YLR035C-A,YLR157C-B,YLR227W-B,YML039W,YML045W,YMR045C,YMR050C,YNCQ0027W,YNL284C-B,YOL103W-B,YOR142W-B,YPL060C-A,YPL257W-B,YPR137C-B,YPR158C-D,YPR158W-B	3.99139e-21
nucleic acid phosphodiester bond hydrolysis [GO:0090305]	40	Q0060,YAR009C,YBR012W-B,YCL074W,YCL075W,YDL227C,YDR098C-B,YDR210C-D,YDR261C-D,YDR261W-B,YDR316W-B,YDR365W-B,YER138C,YER160C,YFL002W-A,YGR027W-B,YGR038C-B,YGR161C-D,YGR161W-B,YHL009W-B,YHR214C-B,YJL113W,YJR027W,YJR029W,YLR035C-A,YLR157C-B,YLR227W-B,YML039W,YML045W,YMR045C,YMR050C,YNCQ0027W,YNL284C-B,YOL103W-B,YOR142W-B,YPL060C-A,YPL257W-B,YPR137C-B,YPR158C-D,YPR158W-B	1.32558e-17
DNA metabolic process [GO:0006259]	51	Q0050,Q0055,Q0060,YAR009C,YBR012W-B,YCL074W,YCL075W,YDL227C,YDR098C-B,YDR210C-D,YDR261C-D,YDR261W-B,YDR316W-B,YDR365W-B,YDR545W,YER138C,YER160C,YER190W,YFL002W-A,YGR027W-B,YGR038C-B,YGR161C-D,YGR161W-B,YGR296W,YHL009W-B,YHR214C-B,YJL113W,YJR027W,YJR029W,YLL066C,YLR035C-A,YLR157C-B,YLR227W-B,YLR466W,YLR467W,YML039W,YML045W,YML133C,YMR045C,YMR050C,YNL284C-B,YNL339C,YOL103W-B,YOR142W-B,YOR396W,YPL06…	8.82719e-15
proteolysis [GO:0006508]	38	YBR012W-B,YBR302C,YDL227C,YDR098C-B,YDR210C-D,YDR261C-D,YDR261W-B,YDR316W-B,YDR365W-B,YER138C,YER160C,YFL002W-A,YFL062W,YGR027W-B,YGR038C-B,YGR161C-D,YGR161W-B,YHL009W-B,YHR214C-B,YJL113W,YJR027W,YJR029W,YLR035C-A,YLR157C-B,YLR227W-B,YML039W,YML045W,YML132W,YMR045C,YMR050C,YNL284C-B,YOL103W-B,YOR142W-B,YPL060C-A,YPL257W-B,YPR137C-B,YPR158C-D,YPR158W-B	7.73822e-10
telomere maintenance via recombination [GO:0000722]	10	YDR545W,YER190W,YGR296W,YLL066C,YLR466W,YLR467W,YML133C,YNL339C,YOR396W,YPL283C	6.57152e-05
mitotic recombination [GO:0006312]	11	YDL227C,YDR545W,YER190W,YGR296W,YLL066C,YLR466W,YLR467W,YML133C,YNL339C,YOR396W,YPL283C	0.00117192
asparagine catabolic process [GO:0006530]	4	YLR155C,YLR157C,YLR158C,YLR160C	0.00797252
nucleobase-containing compound biosynthetic process [GO:0034654]	44	Q0050,Q0055,YAR009C,YAR073W,YAR075W,YBR012W-B,YCL074W,YCL075W,YCR106W,YDR098C-B,YDR210C-D,YDR261C-D,YDR261W-B,YDR316W-B,YDR365W-B,YER138C,YER159C,YER160C,YFL002W-A,YGR027W-B,YGR038C-B,YGR161C-D,YGR161W-B,YHL009W-B,YHR054C,YHR214C-B,YJL113W,YJR027W,YJR029W,YLR035C-A,YLR157C-B,YLR227W-B,YML039W,YML045W,YMR045C,YMR050C,YNL284C-B,YOL103W-B,YOR142W-B,YPL060C-A,YPL257W-B,YPR137C-B,YPR158C-D,YPR158W-B	0.0116353
DNA duplex unwinding [GO:0032508]	8	YDR545W,YER190W,YGR296W,YLR466W,YLR467W,YNL339C,YPL283C,YPR204W	0.0404941
