# Supplementary material for: Whole genome sequencing of Canadian Saccharomyces cerevisiae strains isolated from spontaneous wine fermentations reveals a new Pacific West Coast Wine clade
Source: G3 (Bethesda). 2023 Jun 12;13(8):jkad130. doi: 10.1093/g3journal/jkad130 (PMC10411583; doi:10.1093/g3journal/jkad130)
Supplement: jkad130_Supplementary_Data [file jkad130_supplementary_data.zip › Table_S9_G3-2023-404213.xlsx]

## Sheet: Table S9
Table S9. Genes with differential CNV among BCWE, PWCW, RCW and RNAO strain groups
Gene	Symbol	p.value	E.value	FWER	q.value	BC Wine/European	Pacific West Coast Wine	Reference Commercial Wine	Reference North American Oak	BC Wine/European_se	Pacific West Coast Wine_se	Reference Commercial Wine_se	Reference North American Oak_se
YMR266W	RSN1	1.55416e-21	5.43956e-18	5.43956e-18	5.43956e-18	2	2	2	0	0	0	0	0
YOL166W-A	YOL166W-A	1.90404e-21	6.66412e-18	6.66412e-18	3.33206e-18	0	0	0	2	0	0	0	0.0764719
YGL019W	CKB1	3.55355e-19	1.24374e-15	1.24374e-15	2.48748e-16	2	2	2.9	2	0	0	0.1	0
YDR433W	NA	3.79685e-19	1.3289e-15	1.3289e-15	1.66112e-16	2	2	0.9	2	0	0	0.179505	0
YJR085C	TMH11	3.79685e-19	1.3289e-15	1.3289e-15	1.47655e-16	2	2	0.9	2	0	0	0.179505	0
YER188C-A	YER188C-A	4.5413e-19	1.58945e-15	1.58945e-15	1.44496e-16	0.210526	2.91176	1.2	5.73684	0.0670226	0.142349	0.249444	0.200031
YGR295C	COS6	6.19202e-19	2.16721e-15	2.16721e-15	1.80601e-16	0.0263158	1.97059	0.1	5.36842	0.0263158	0.166142	0.1	0.232083
YKL163W	NA	7.44168e-19	2.60459e-15	2.60459e-15	2.00353e-16	2.02632	3	1.3	2.10526	0.0263158	0	0.152753	0.0723352
YDR543C	NA	8.90421e-19	3.11647e-15	3.11647e-15	2.22605e-16	0.368421	4.5	0.1	9.52632	0.115764	0.29327	0.1	0.537312
YOR192C-C	YOR192C-C	1.17189e-18	4.10161e-15	4.10161e-15	2.7344e-16	0	0	0	1.31579	0	0	0	0.153947
YGR293C	NA	4.02166e-18	1.40758e-14	1.40758e-14	8.79738e-16	0.0263158	1.82353	0.1	2.52632	0.0263158	0.129929	0.1	0.117688
YLR460C	YLR460C	4.8691e-18	1.70419e-14	1.70419e-14	1.00246e-15	0.0263158	2.02941	0	4.10526	0.0263158	0.181523	0	0.200799
YNL179C	NA	5.98002e-18	2.09301e-14	2.09301e-14	1.16278e-15	2	2	0.9	1.89474	0	0	0.1	0.0723352
YGR109W-A	YGR109W-A	1.46385e-17	5.12346e-14	5.12346e-14	2.69656e-15	0	1.35294	0	3.84211	0	0.145536	0	0.344235
YGR109W-B	YGR109W-B	1.62751e-17	5.69628e-14	5.69628e-14	2.84814e-15	0.0263158	2.08824	0.4	5.42105	0.0263158	0.17595	0.305505	0.547807
YBR298C-A	YBR298C-A	1.86479e-17	6.52678e-14	6.52678e-14	3.10799e-15	4.05263	2.17647	4.4	1	0.0919782	0.176471	0.305505	0
YAR050W	NA	2.07667e-17	7.26836e-14	7.26836e-14	3.3038e-15	0.447368	3.02941	0.7	3.31579	0.0900242	0.115511	0.213437	0.153947
YNCD0018W	SUP2	2.88212e-17	1.00874e-13	1.00874e-13	4.38583e-15	3	2	2.1	1.47368	0.0653255	0	0.1	0.140351
YNL332W	THI12	3.03608e-17	1.06263e-13	1.06263e-13	4.42761e-15	0	0.235294	0	2	0	0.0738407	0	0
YJL217W	REE1	3.49288e-17	1.22251e-13	1.22251e-13	4.89004e-15	0	0.117647	0.5	2.10526	0	0.0819189	0.268742	0.0723352
YEL017C-A	PMP2	3.50611e-17	1.22714e-13	1.22714e-13	4.71977e-15	2	2	0.9	1.94737	0	0	0.179505	0.0526316
YNCP0004C	YNCP0004C	3.50611e-17	1.22714e-13	1.22714e-13	4.54496e-15	2	2	0.9	1.94737	0	0	0.179505	0.0526316
YJL218W	YJL218W	4.085e-17	1.42975e-13	1.42975e-13	5.10625e-15	0	0.117647	0.5	2	0	0.0819189	0.268742	0
YBR300C	NA	5.43871e-17	1.90355e-13	1.90355e-13	6.34516e-15	3.94737	2.11765	3.6	1.31579	0.0994106	0.117647	0.221108	0.109561
YGR147C	NAT2	7.17822e-17	2.51238e-13	2.51238e-13	7.61327e-15	2	2	2.8	2	0	0	0.133333	0
YNCM0018C	YNCM0018C	1.66566e-16	5.82982e-13	5.82982e-13	1.45745e-14	2	2	0.9	1.94737	0.0377157	0	0.1	0.0526316
YIL082W	NA	1.88009e-16	6.58032e-13	6.58032e-13	1.60496e-14	0.0789474	2.44118	0.6	5.42105	0.0582043	0.22811	0.4	0.547807
YIL082W-A	YIL082W-A	1.88009e-16	6.58032e-13	6.58032e-13	1.56674e-14	0.0789474	2.44118	0.6	5.42105	0.0582043	0.22811	0.4	0.547807
YNCG0002C	NA	2.19751e-16	7.69129e-13	7.69129e-13	1.78867e-14	2	1.97059	0.9	1.89474	0	0.0294118	0.1	0.0723352
YAL064W	YAL064W	2.46054e-16	8.6119e-13	8.6119e-13	1.95725e-14	0	0.970588	0.1	1.84211	0	0.107519	0.1	0.115043
YNCH0006C	YNCH0006C	2.93578e-16	1.02752e-12	1.02752e-12	2.28339e-14	3.71053	2.20588	2	1.84211	0.0916724	0.0820787	0	0.085947
YDR524C-B	YDR524C-B	4.29592e-16	1.50357e-12	1.50357e-12	3.19909e-14	2	2	0.8	1.78947	0	0	0.133333	0.0960917
YIL173W	VTH1	8.78195e-16	3.07368e-12	3.07368e-12	6.27282e-14	0.0263158	0.235294	0.2	2	0.0263158	0.0850587	0.133333	0
YEL033W	MTC7	1.08878e-15	3.81073e-12	3.81073e-12	7.62146e-14	2	2	0.4	1.68421	0	0	0.163299	0.109561
YNCQ0005W	NA	1.13765e-15	3.98179e-12	3.98179e-12	7.80743e-14	15.1053	32.9118	2.1	11.5789	1.07194	0.976888	0.433333	1.68987
YCR097W	NA	1.18777e-15	4.15718e-12	4.15718e-12	7.99458e-14	3	3	1.7	2.73684	0	0	0.152753	0.103791
YHR093W	AHT1	1.53649e-15	5.37771e-12	5.37771e-12	9.95873e-14	2	2	0.4	1.63158	0	0	0.163299	0.113697
YBL005W-A	YBL005W-A	1.59475e-15	5.58164e-12	5.58164e-12	1.01484e-13	0.184211	1.85294	0.1	2.78947	0.0831053	0.179782	0.1	0.248727
YBR302C	COS2	1.67723e-15	5.87032e-12	5.87032e-12	1.04827e-13	1.97368	1.14706	1.5	0.0526316	0.0704269	0.0747229	0.166667	0.0526316
YAL068C	PAU8	1.86606e-15	6.53121e-12	6.53121e-12	1.14583e-13	1.78947	3.73529	2.2	7.21053	0.0769058	0.268052	0.290593	0.260217
YNCM0025C	YNCM0025C	1.92638e-15	6.74234e-12	6.74234e-12	1.16247e-13	2	2	0.9	1.73684	0	0	0.1	0.103791
YIL029C	EMA17	2.05107e-15	7.17873e-12	7.17873e-12	1.21673e-13	1.97368	0.5	1.8	0	0.0263158	0.14777	0.133333	0
YAL064C-A	NA	2.07675e-15	7.26861e-12	7.26861e-12	1.21144e-13	0	1.38235	0	2.05263	0	0.158056	0	0.0526316
YNCM0007C	YNCM0007C	2.087e-15	7.3045e-12	7.3045e-12	1.19746e-13	2	2	0.5	1.63158	0	0	0.166667	0.113697
YFL058W	THI5	2.53331e-15	8.86659e-12	8.86659e-12	1.4301e-13	0.0263158	0.764706	0.2	3.78947	0.0263158	0.163838	0.2	0.180625
YDR382W	NA	2.55989e-15	8.9596e-12	8.9596e-12	1.42216e-13	2	2	0.7	1.68421	0	0	0.152753	0.109561
YDR504C	SPG3	2.55989e-15	8.9596e-12	8.9596e-12	1.39994e-13	2	2	0.7	1.68421	0	0	0.152753	0.109561
YOL166C	NA	3.18349e-15	1.11422e-11	1.11422e-11	1.63856e-13	0	1.73529	0	2.73684	0	0.220633	0	0.149895
YJL222W	VTH2	6.38421e-15	2.23447e-11	2.23447e-11	3.23837e-13	0.0263158	0.352941	0.3	2	0.0263158	0.0932896	0.152753	0
YJR157W	NA	6.85087e-15	2.39781e-11	2.39781e-11	3.37719e-13	1.44737	2.58824	0.1	0.947368	0.123356	0.104427	0.1	0.0526316
YAR061W	NA	7.16332e-15	2.50716e-11	2.50716e-11	3.48217e-13	1.97368	0.529412	2	0.157895	0.0883453	0.105426	0.298142	0.085947
YML133W-A	NA	8.3513e-15	2.92295e-11	2.92295e-11	3.65369e-13	4.10526	1.70588	5.8	0	0.347291	0.186579	1.3233	0
YNCD0017W	YNCD0017W	9.94311e-15	3.48009e-11	3.48009e-11	4.2964e-13	2	2	0.9	1.84211	0	0	0.179505	0.085947
YBL109W	NA	1.08163e-14	3.78571e-11	3.78571e-11	4.61672e-13	0.578947	1.67647	0.3	3.36842	0.110807	0.117312	0.213437	0.156917
YMR324C	NA	1.20465e-14	4.21627e-11	4.21627e-11	5.07984e-13	0	0.647059	0	1.57895	0	0.102399	0	0.158866
YGR177C	ATF2	1.28389e-14	4.49361e-11	4.49361e-11	4.88436e-13	2	2	2.7	2	0	0	0.152753	0
YHR112C	YHR112C	1.28389e-14	4.49361e-11	4.49361e-11	4.83184e-13	2	2	2.7	2	0	0	0.152753	0
YHR161C	YAP1801	1.28389e-14	4.49361e-11	4.49361e-11	4.78044e-13	2	2	2.7	2	0	0	0.152753	0
YKR106W	GEX2	1.31106e-14	4.58871e-11	4.58871e-11	4.68236e-13	0	0.588235	0	1.89474	0	0.134295	0	0.0723352
YOL165C	AAD15	1.33376e-14	4.66815e-11	4.66815e-11	4.7153e-13	0	1.23529	0	1.73684	0	0.163838	0	0.149895
YNCI0008C	YNCI0008C	1.33917e-14	4.68711e-11	4.68711e-11	4.68711e-13	2	2	0.9	2	0	0	0.276887	0
YMR326C	NA	1.48169e-14	5.1859e-11	5.1859e-11	5.13456e-13	0.0789474	0.764706	0	2.73684	0.0443313	0.133904	0	0.21415
YML133C	YML133C	1.75996e-14	6.15987e-11	6.15987e-11	6.03909e-13	2.81579	0.852941	3.4	0	0.252597	0.1204	0.791623	0
YNL033W	YNL033W	1.93914e-14	6.787e-11	6.787e-11	6.58932e-13	1	1.02941	0.9	1.78947	0	0.0294118	0.1	0.0960917
YJL216C	IMA5	2.00624e-14	7.02185e-11	7.02185e-11	6.75178e-13	2.02632	2.35294	2.1	3.84211	0.0263158	0.102399	0.1	0.115043
YJL214W	HXT8	2.26711e-14	7.93489e-11	7.93489e-11	7.55703e-13	2.02632	2.41176	2	3.78947	0.0263158	0.120291	0	0.0960917
YHL009W-A	YHL009W-A	2.46989e-14	8.6446e-11	8.6446e-11	8.15528e-13	0.0263158	0.882353	0.1	1.78947	0.0263158	0.101369	0.1	0.210526
YOR391C	HSP33	3.02514e-14	1.0588e-10	1.0588e-10	9.89533e-13	3.34211	2.20588	4	0.105263	0.114871	0.132031	0.942809	0.0723352
YNL054W-B	YNL054W-B	3.99833e-14	1.39941e-10	1.39941e-10	1.29575e-12	0.0263158	0.323529	0.1	1.63158	0.0263158	0.0917311	0.1	0.113697
YAL067W-A	YAL067W-A	4.25723e-14	1.49003e-10	1.49003e-10	1.367e-12	0.289474	1.61765	0.4	3.42105	0.0835545	0.168958	0.163299	0.192183
YPR002C-A	NA	4.47292e-14	1.56552e-10	1.56552e-10	1.4232e-12	2	2.05882	1	0.947368	0	0.139653	0	0.0526316
YHR215W	NA	5.13796e-14	1.79829e-10	1.79829e-10	1.62008e-12	5.65789	3.41176	5.6	2	0.196977	0.223876	0.339935	0
YHR217C	NA	5.23065e-14	1.83073e-10	1.83073e-10	1.63458e-12	3.86842	2.73529	1.5	0.368421	0.16939	0.170502	0.307318	0.113697
YOL162W	YOL162W	6.09069e-14	2.13174e-10	2.13174e-10	1.8865e-12	0	0.970588	0	2.10526	0	0.171422	0	0.0723352
YLR467C-A	NA	6.72268e-14	2.35294e-10	2.35294e-10	2.06398e-12	2.47368	0.941176	1.9	0	0.219066	0.111233	0.314466	0
YOR392W	NA	7.05155e-14	2.46804e-10	2.46804e-10	2.14613e-12	5.52632	3.88235	6.2	0.105263	0.163257	0.214304	0.940449	0.0723352
YNL339C	NA	7.52971e-14	2.6354e-10	2.6354e-10	2.2719e-12	1.84211	0.647059	2	0	0.143747	0.102399	0.365148	0
YMR323W	ERR3	8.85214e-14	3.09825e-10	3.09825e-10	2.62563e-12	0.0789474	1.23529	0.1	2	0.0443313	0.158304	0.1	0
YAL063C-A	YAL063C-A	9.19765e-14	3.21918e-10	3.21918e-10	2.70519e-12	0	1.32353	0	1.78947	0	0.161987	0	0.122807
YOL163W	YOL163W	9.47335e-14	3.31567e-10	3.31567e-10	2.76306e-12	0	1	0	2.05263	0	0.174078	0	0.0526316
YOL164W-A	YOL164W-A	9.47335e-14	3.31567e-10	3.31567e-10	2.74023e-12	0	1	0	2.05263	0	0.174078	0	0.0526316
YDL246C	SOR2	9.73285e-14	3.4065e-10	3.4065e-10	2.79221e-12	1.28947	2.26471	0.3	1	0.10606	0.106046	0.152753	0
YPL283W-A	NA	1.03111e-13	3.6089e-10	3.6089e-10	2.9104e-12	2.57895	1.08824	2.6	0	0.221952	0.148478	0.339935	0
YNR076W	PAU6	1.04744e-13	3.66603e-10	3.66603e-10	2.93282e-12	2.60526	1.26471	2.4	0.526316	0.148676	0.0972787	0.305505	0.117688
YER190C-A	NA	1.07333e-13	3.75666e-10	3.75666e-10	2.98148e-12	2.65789	1.17647	2.7	0	0.224008	0.136617	0.495536	0
YOL164W	BDS1	1.15178e-13	4.03122e-10	4.03122e-10	3.14939e-12	0	1	0	2	0	0.174078	0	0
YPL283C	NA	1.26014e-13	4.4105e-10	4.4105e-10	3.41899e-12	1.81579	0.617647	1.7	0	0.135227	0.103544	0.3	0
YBR299W	MAL32	1.41449e-13	4.9507e-10	4.9507e-10	3.80823e-12	3.31579	2.44118	3.9	1.78947	0.0931911	0.113219	0.276887	0.0960917
YJR158W	NA	1.61212e-13	5.64241e-10	5.64241e-10	4.30719e-12	1.26316	2.17647	0.6	1	0.111144	0.0663619	0.221108	0
YNL339W-A	NA	1.71495e-13	6.00233e-10	6.00233e-10	4.51303e-12	2.78947	1.17647	3.3	0	0.250626	0.149095	0.667499	0
YHR213W	YHR213W	1.74746e-13	6.11612e-10	6.11612e-10	4.56427e-12	3.28947	2	3.4	1.05263	0.112567	0.133511	0.339935	0.0526316
YGR296C-A	NA	1.7946e-13	6.2811e-10	6.2811e-10	4.61845e-12	2.73684	1.17647	2.7	0	0.231527	0.136617	0.495536	0
YML132W	COS3	1.84868e-13	6.4704e-10	6.4704e-10	4.68869e-12	2	1.26471	1.8	0.210526	0.0653255	0.0972787	0.2	0.0960917
YGR296W	NA	2.02544e-13	7.08904e-10	7.08904e-10	5.10003e-12	1.81579	0.558824	1.5	0	0.124263	0.105052	0.341565	0
YHR145C	NA	2.80373e-13	9.81305e-10	9.81305e-10	6.95961e-12	1.71053	2	1.2	2.89474	0.0745579	0.0597081	0.133333	0.0723352
YHL009W-B	YHL009W-B	3.17257e-13	1.1104e-09	1.1104e-09	7.8197e-12	0.0263158	0.852941	0.1	1.57895	0.0263158	0.0956482	0.1	0.233406
YDR385W	EFT2	3.32653e-13	1.16429e-09	1.16429e-09	8.14187e-12	2.73684	2	2.9	2	0.0723927	0	0.179505	0
YIL014C-A	NA	3.60495e-13	1.26173e-09	1.26173e-09	8.76202e-12	0.0263158	0.823529	0	2	0.0263158	0.171346	0	0
YMR322C	NA	5.04413e-13	1.76545e-09	1.76545e-09	1.139e-11	0.0789474	0.617647	0.4	1.68421	0.0443313	0.0845951	0.4	0.109561
YOR385W	YOR385W	5.45795e-13	1.91028e-09	1.91028e-09	1.22454e-11	1.94737	2.70588	2	4	0.0526316	0.166378	0.149071	0.0764719
YEL069C	NA	5.74505e-13	2.01077e-09	2.01077e-09	1.28074e-11	1.26316	2.47059	1.8	4.47368	0.0816283	0.194557	0.290593	0.117688
YNCE0014W	YNCE0014W	6.43923e-13	2.25373e-09	2.25373e-09	1.42641e-11	2	2	0.6	1.94737	0	0	0.305505	0.0526316
YDL247W-A	NA	6.69764e-13	2.34417e-09	2.34417e-09	1.47432e-11	0.394737	1.52941	0.1	1.68421	0.0964481	0.0966027	0.1	0.109561
YDR038C	ENA5	7.14931e-13	2.50226e-09	2.50226e-09	1.56391e-11	2.73684	1.35294	2.6	0.157895	0.205487	0.12583	0.498888	0.085947
YDL247W	MPH2	7.57832e-13	2.65241e-09	2.65241e-09	1.64746e-11	1.39474	2.52941	0.9	1	0.12812	0.105426	0.233333	0
YDL243C	AAD4	7.85526e-13	2.74934e-09	2.74934e-09	1.69712e-11	3.05263	3.02941	3.1	2	0.0526316	0.0665591	0.233333	0
YDR545C-A	NA	7.9238e-13	2.77333e-09	2.77333e-09	1.70143e-11	2.60526	1.05882	1.8	0	0.23414	0.133118	0.442217	0
YLL047W	NA	8.46757e-13	2.96365e-09	2.96365e-09	1.8071e-11	2.02632	2	0.9	1.68421	0.0263158	0	0.179505	0.109561
YJL219W	HXT9	8.58586e-13	3.00505e-09	3.00505e-09	1.82124e-11	0.131579	0.411765	0.6	2	0.0555722	0.0955111	0.266667	0
YNCL0018W	RDN5-1	9.47107e-13	3.31488e-09	3.31488e-09	1.98496e-11	172.737	172.206	64.7	97.7368	3.84287	5.44864	6.9379	7.57799
YHR214C-E	YHR214C-E	9.5608e-13	3.34628e-09	3.34628e-09	1.99183e-11	6.73684	4.38235	5.9	2.05263	0.175628	0.313154	0.481894	0.0526316
YIL169C	CSS1	9.67283e-13	3.38549e-09	3.38549e-09	2.00325e-11	0.894737	1.26471	0.8	2	0.0504528	0.076799	0.2	0
YER190W	NA	1.05372e-12	3.68802e-09	3.68802e-09	2.16942e-11	1.65789	0.588235	1.5	0	0.120904	0.104427	0.341565	0
YJR159W	NA	1.07979e-12	3.77927e-09	3.77927e-09	2.2101e-11	1.78947	3.70588	1.3	1	0.213878	0.160932	0.260342	0
YFR057W	YFR057W	1.12949e-12	3.95323e-09	3.95323e-09	2.29839e-11	1.81579	0.647059	2.2	0	0.0912632	0.162875	0.133333	0
YIR040C	NA	1.15074e-12	4.02758e-09	4.02758e-09	2.32808e-11	0.342105	1.08824	0.2	3.94737	0.0779933	0.180944	0.133333	0.0928334
YNCQ0027W	NA	1.33895e-12	4.68632e-09	4.68632e-09	2.56083e-11	20.8684	5.70588	1.9	6.36842	1.79662	0.341772	0.406885	1.17282
YOR396C-A	NA	1.33993e-12	4.68977e-09	4.68977e-09	2.54879e-11	2.47368	0.970588	1.9	0	0.222289	0.136713	0.34801	0
YER188W	YER188W	1.63385e-12	5.71847e-09	5.71847e-09	3.07445e-11	0.973684	0.558824	0.7	2.05263	0.0263158	0.120835	0.152753	0.0526316
YDR034C-C	YDR034C-C	1.7041e-12	5.96437e-09	5.96437e-09	3.15575e-11	0.578947	1.38235	2	3.26316	0.175415	0.111821	0.596285	0.103791
YDL245C	NA	1.94783e-12	6.81741e-09	6.81741e-09	3.58811e-11	1.86842	3.76471	1.5	1.05263	0.210571	0.127073	0.341565	0.0526316
YAL042C-A	NA	2.03606e-12	7.12622e-09	7.12622e-09	3.71157e-11	2	2	2.6	2	0	0	0.163299	0
YBL026W	NA	2.03606e-12	7.12622e-09	7.12622e-09	3.69234e-11	2	2	2.6	2	0	0	0.163299	0
YEL066W	HPA3	2.03606e-12	7.12622e-09	7.12622e-09	3.52783e-11	2	2	2.6	2	0	0	0.163299	0
YGL082W	YGL082W	2.03606e-12	7.12622e-09	7.12622e-09	3.44262e-11	2	2	2.6	2	0	0	0.163299	0
YGL209W	NA	2.03606e-12	7.12622e-09	7.12622e-09	3.42607e-11	2	2	2.6	2	0	0	0.163299	0
YOR077W	RTS2	2.03606e-12	7.12622e-09	7.12622e-09	3.23919e-11	2	2	2.6	2	0	0	0.163299	0
YHL046C	PAU13	2.10097e-12	7.3534e-09	7.3534e-09	3.19713e-11	0.473684	1.26471	0.1	1.94737	0.0820856	0.121699	0.1	0.0526316
YOL157C	IMA2	2.13123e-12	7.45932e-09	7.45932e-09	3.22914e-11	0.789474	1.64706	0.8	4.10526	0.114135	0.178538	0.249444	0.0723352
YGL006W-A	YGL006W-A	2.50989e-12	8.7846e-09	8.7846e-09	3.78647e-11	2	2	0.7	1.52632	0	0	0.260342	0.117688
YNCP0022W	YNCP0022W	2.76567e-12	9.67986e-09	9.67986e-09	4.15444e-11	3.15789	2.73529	1.9	1.73684	0.0708244	0.0972787	0.179505	0.128921
YDR210W-A	YDR210W-A	3.016e-12	1.0556e-08	1.0556e-08	4.51111e-11	2.84211	1.88235	3.1	0.315789	0.122366	0.18289	0.233333	0.109561
YOR389W	YOR389W	3.40627e-12	1.19219e-08	1.19219e-08	5.07316e-11	1.10526	1.11765	2.1	2.94737	0.0982744	0.056086	1.00499	0.0526316
YLR466C-A	NA	3.826e-12	1.3391e-08	1.3391e-08	5.67415e-11	2.52632	1.05882	1.8	0	0.246561	0.139653	0.359011	0
YLR466W	NA	3.83069e-12	1.34074e-08	1.34074e-08	5.65713e-11	2.36842	1.05882	2.1	0.0526316	0.19016	0.139653	0.406885	0.0526316
YOR396W	YRF1-8	3.84668e-12	1.34634e-08	1.34634e-08	5.65688e-11	2.21053	0.794118	1.8	0	0.220429	0.125098	0.326599	0
YJR162C	NA	3.92509e-12	1.37378e-08	1.37378e-08	5.70034e-11	12.9211	9.79412	12.2	1.94737	0.413811	0.57701	1.20922	0.0526316
YOR393W	ERR1	4.51278e-12	1.57947e-08	1.57947e-08	6.52675e-11	2.78947	2.02941	3.5	1	0.0856562	0.122985	1.07755	0
YDR545W	NA	4.93854e-12	1.72849e-08	1.72849e-08	7.05505e-11	2.18421	0.852941	1.7	0	0.216185	0.1204	0.260342	0
YIL171W	NA	5.56409e-12	1.94743e-08	1.94743e-08	7.91639e-11	0.105263	0.617647	0.2	2.05263	0.0504528	0.158056	0.133333	0.0526316
YPL281C	ERR2	5.65859e-12	1.98051e-08	1.98051e-08	8.01825e-11	2.92105	2.02941	3.4	1	0.0952766	0.13003	1.2037	0
YEL070W	NA	5.84978e-12	2.04742e-08	2.04742e-08	8.25574e-11	1.47368	2.88235	2.2	4.15789	0.0978927	0.201442	0.489898	0.115043
YPL278C	YPL278C	6.09331e-12	2.13266e-08	2.13266e-08	8.56489e-11	5.05263	4.32353	5	0.684211	0.13571	0.196768	1.37437	0.153947
YLR467W	NA	6.54574e-12	2.29101e-08	2.29101e-08	9.16403e-11	2.15789	0.852941	1.7	0	0.2151	0.140868	0.260342	0
YJR160C	MPH3	6.95071e-12	2.43275e-08	2.43275e-08	9.6156e-11	1.63158	3.11765	1.1	1	0.182526	0.17795	0.314466	0
YNL338W	NA	6.97126e-12	2.43994e-08	2.43994e-08	9.60607e-11	2.44737	0.617647	1.4	0	0.243544	0.140122	0.426875	0
YBL111C	YBL111C	7.06091e-12	2.47132e-08	2.47132e-08	9.69145e-11	1.47368	0.294118	1.1	0	0.175841	0.0898544	0.233333	0
YBL108C-A	PAU9	7.09387e-12	2.48285e-08	2.48285e-08	9.69864e-11	4.31579	2.17647	5	2.10526	0.326857	0.136617	0.596285	0.0723352
YPL276W	NA	7.13274e-12	2.49646e-08	2.49646e-08	9.71385e-11	4.86842	3.91176	4.6	0.894737	0.146903	0.224869	0.426875	0.0723352
YMR325W	PAU19	7.14886e-12	2.5021e-08	2.5021e-08	9.69807e-11	0.342105	1.11765	0.2	2	0.0779933	0.138522	0.133333	0
YNCL0019C	ETS2-2	7.68869e-12	2.69104e-08	2.69104e-08	1.03901e-10	135.816	134.235	54.8	81.6842	3.00044	4.07354	4.28123	6.74127
YIR042C	YIR042C	7.97777e-12	2.79222e-08	2.79222e-08	1.07393e-10	0.763158	2.23529	0.8	2.94737	0.170491	0.133904	0.249444	0.0526316
YFL062W	COS4	8.64689e-12	3.02641e-08	3.02641e-08	1.15955e-10	2.89474	1.58824	2.9	1.10526	0.0982744	0.134295	0.406885	0.130109
YNCQ0022W	NA	8.7053e-12	3.04685e-08	3.04685e-08	1.16292e-10	20.9474	29.9412	1.2	14	1.26724	1.00882	0.38873	2.3132
YNCL0036C	YNCL0036C	8.71993e-12	3.05198e-08	3.05198e-08	1.16045e-10	2	2	0.9	1.68421	0.0377157	0	0.179505	0.109561
YPR203W	YPR203W	8.81439e-12	3.08504e-08	3.08504e-08	1.16858e-10	2.60526	0.5	5.7	0	0.385623	0.121268	2.74894	0
YAR060C	NA	8.91057e-12	3.1187e-08	3.1187e-08	1.17687e-10	0.947368	0.0882353	0.4	0	0.0919782	0.0493748	0.163299	0
YJL222W-B	NA	9.28104e-12	3.24836e-08	3.24836e-08	1.22119e-10	0	0.5	0.2	1.15789	0	0.121268	0.133333	0.085947
YNCG0025C	NA	9.29577e-12	3.25352e-08	3.25352e-08	1.21855e-10	1.92105	1.94118	0.3	1.63158	0.0443313	0.0409594	0.152753	0.113697
YNCQ0008W	NA	9.33018e-12	3.26556e-08	3.26556e-08	1.21849e-10	24.5	26.9412	2.4	11.2632	1.03203	0.989194	0.4	1.8962
YNCQ0002W	NA	9.33315e-12	3.2666e-08	3.2666e-08	1.21435e-10	30.3947	33.3824	3.9	17.6842	1.10188	0.906517	0.34801	2.14538
YHR212C	NA	9.50406e-12	3.32642e-08	3.32642e-08	1.23201e-10	0.921053	0.0882353	0.5	0	0.0874938	0.0493748	0.166667	0
YJL220W	NA	1.07216e-11	3.75256e-08	3.75256e-08	1.38471e-10	0.368421	0.382353	0.2	2	0.0793022	0.103544	0.133333	0
YLL066C	YLL066C	1.07571e-11	3.765e-08	3.765e-08	1.38419e-10	1.73684	0.529412	2.3	0	0.187384	0.12116	0.633333	0
YPL277C	YPL277C	1.25107e-11	4.37874e-08	4.37874e-08	1.60393e-10	4.52632	3.91176	5	1.26316	0.129211	0.148478	1.49071	0.103791
YHR214C-D	YHR214C-D	1.48514e-11	5.19798e-08	5.19798e-08	1.85642e-10	4.89474	3.32353	3.5	2	0.140054	0.245169	0.268742	0
YIR041W	PAU15	1.53641e-11	5.37745e-08	5.37745e-08	1.91368e-10	0.605263	1.70588	0.4	2	0.12812	0.107884	0.163299	0
YPR080W	TEF1	1.62215e-11	5.67751e-08	5.67751e-08	1.99912e-10	2.97368	2.41176	2.6	2	0.0263158	0.0856728	0.163299	0
YLR154C-G	YLR154C-G	1.69013e-11	5.91546e-08	5.91546e-08	2.0756e-10	121.684	120.559	67.8	79	2.74059	3.6693	6.62286	4.43471
YPL283W-B	NA	1.73006e-11	6.05519e-08	6.05519e-08	2.1172e-10	1.23684	0.323529	0.5	0	0.102835	0.0814375	0.166667	0
YIL171W-A	NA	1.83993e-11	6.43976e-08	6.43976e-08	2.24382e-10	0.289474	0.382353	0.3	1.94737	0.0745579	0.103544	0.152753	0.0526316
YNCL0023C	RDN58-2	1.92387e-11	6.73356e-08	6.73356e-08	2.33804e-10	116.763	115.206	63.2	73.8947	2.54419	3.56248	6.43394	5.44558
YOL161C	PAU20	2.11967e-11	7.41883e-08	7.41883e-08	2.55822e-10	0.157895	1	0.1	2.05263	0.0708244	0.174078	0.1	0.0526316
YNCL0022C	ITS2-2	2.18573e-11	7.65007e-08	7.65007e-08	2.61989e-10	117.421	115.912	68.5	77.0526	2.56346	3.60836	5.51211	4.55022
YIR036W-A	NA	2.27989e-11	7.97961e-08	7.97961e-08	2.71415e-10	2	2	2.7	2.10526	0	0	0.152753	0.0723352
YFL060C	SNO3	2.29498e-11	8.03244e-08	8.03244e-08	2.72286e-10	0.842105	1.02941	0.8	2	0.0599468	0.0988823	0.2	0
YPL060C-A	YPL060C-A	2.35947e-11	8.25814e-08	8.25814e-08	2.78991e-10	0	0.205882	0	1.36842	0	0.0703874	0	0.244358
YHR213W-B	YHR213W-B	2.56061e-11	8.96214e-08	8.96214e-08	3.01755e-10	5.26316	3.88235	5.6	2.05263	0.154055	0.248936	0.541603	0.0526316
YLR154W-E	NA	2.60651e-11	9.1228e-08	9.1228e-08	3.06134e-10	117	115.618	62.7	73.9474	2.54043	3.58125	6.46022	5.687
YLR154W-A	NA	2.61919e-11	9.16718e-08	9.16718e-08	3.06595e-10	114.158	113.235	68.4	73.3684	2.54533	3.51342	6.37913	4.16348
YPR202W	YPR202W	2.62345e-11	9.18207e-08	9.18207e-08	3.06069e-10	3.02632	1.58824	3.9	0	0.30521	0.158635	1.3536	0
YNCL0024C	ITS1-2	2.73045e-11	9.55658e-08	9.55658e-08	3.17494e-10	116.632	115.5	59	72.4211	2.51268	3.52866	6.06447	6.09684
YNCO0002W	YNCO0002W	2.73263e-11	9.56419e-08	9.56419e-08	3.16695e-10	2	2.02941	0.9	1.63158	0	0.0294118	0.233333	0.113697
YIL176C	PAU14	3.01391e-11	1.05487e-07	1.05487e-07	3.48141e-10	0.421053	1.23529	0.6	1.94737	0.0811684	0.127073	0.163299	0.0526316
YNCL0014C	RDN58-1	3.71737e-11	1.30108e-07	1.30108e-07	4.2519e-10	117.184	115.853	67.4	75	2.58314	3.58426	6.81045	5.34593
YNCL0015C	ITS1-1	3.75021e-11	1.31257e-07	1.31257e-07	4.27549e-10	116.342	115.471	62.4	73.3684	2.52111	3.55733	6.20788	5.9605
YNCL0021C	RDN25-2	3.83914e-11	1.3437e-07	1.3437e-07	4.36265e-10	115.737	114.529	70.4	75.7368	2.57758	3.54126	6.15395	4.31158
YIL175W	YIL175W	3.98063e-11	1.39322e-07	1.39322e-07	4.50881e-10	0.421053	0.970588	0.7	2	0.0811684	0.122985	0.152753	0
YNCL0013C	ITS2-1	4.14824e-11	1.45188e-07	1.45188e-07	4.68349e-10	117.447	116.059	68.2	77.4211	2.59327	3.66292	5.46463	4.66749
YFL056C	NA	4.60402e-11	1.61141e-07	1.61141e-07	5.18137e-10	0.0789474	0.5	0.2	1.63158	0.0443313	0.14777	0.133333	0.113697
YNCL0012C	RDN25-1	5.48976e-11	1.92142e-07	1.92142e-07	6.13871e-10	113.711	112.676	69.1	75	2.4972	3.48302	6.09818	4.28857
YBL107W-A	NA	5.74001e-11	2.009e-07	2.009e-07	6.31762e-10	2.65789	1.47059	1.3	0.894737	0.147412	0.105426	0.260342	0.0723352
YOR390W	FEX1	5.97299e-11	2.09055e-07	2.09055e-07	6.51261e-10	3.71053	3.55882	3.5	2.05263	0.0835545	0.0961948	0.341565	0.0526316
YNCL0020C	RDN37-2	6.13762e-11	2.14817e-07	2.14817e-07	6.67133e-10	115.947	114.853	70.5	76.3684	2.54545	3.55129	5.86184	4.64293
YAR069C	NA	6.22375e-11	2.17831e-07	2.17831e-07	6.744e-10	4.34211	3.17647	2.8	2	0.12665	0.229199	0.2	0
YJL223C	PAU1	6.22966e-11	2.18038e-07	2.18038e-07	6.72957e-10	0.421053	1.05882	0.8	2	0.0811684	0.126245	0.2	0
YJR156C	THI11	6.77186e-11	2.37015e-07	2.37015e-07	7.2704e-10	4.18421	3.82353	4.4	2	0.105707	0.21722	0.163299	0
YDR039C	ENA2	7.02119e-11	2.45742e-07	2.45742e-07	7.51503e-10	2	0.852941	1.6	0	0.195977	0.134392	0.4	0
YLR154C	RNH203	7.04928e-11	2.46725e-07	2.46725e-07	7.5221e-10	35.1053	34.7647	20	25.0526	0.756	1.02557	1.78885	1.1834
YLL067W-A	NA	7.75286e-11	2.7135e-07	2.7135e-07	8.24772e-10	2.28947	0.970588	3.6	0	0.310801	0.136713	1.24007	0
YNCI0011W	YNCI0011W	9.43479e-11	3.30218e-07	3.30218e-07	1.00066e-09	1.97368	2	0.9	1.73684	0.0263158	0	0.233333	0.103791
YLR154W-F	NA	9.71839e-11	3.40144e-07	3.40143e-07	1.02762e-09	114.474	114.324	66.9	74.2632	2.50993	3.52144	6.13632	5.46057
YGL259W	YPS5	1.01851e-10	3.56479e-07	3.56479e-07	1.07373e-09	2.47368	2.5	2.9	1.05263	0.0820856	0.10555	0.233333	0.0526316
YFR009W-A	NA	1.13269e-10	3.96442e-07	3.96441e-07	1.19052e-09	2	2	2.9	2.15789	0	0	0.233333	0.085947
YNCL0010C	RDN37-1	1.14056e-10	3.99196e-07	3.99196e-07	1.19163e-09	114.289	113.412	71.1	75.6316	2.50686	3.52104	6.05246	4.55776
YAL063C	FLO9	1.16986e-10	4.09452e-07	4.09452e-07	1.21861e-09	0.368421	0.882353	0.5	2	0.0793022	0.124993	0.166667	0.0764719
YAL064W-B	YAL064W-B	1.18492e-10	4.1472e-07	4.1472e-07	1.23062e-09	0.578947	1.41176	0.7	2.63158	0.0811684	0.1695	0.213437	0.156917
YEL074W	NA	1.31701e-10	4.60953e-07	4.60953e-07	1.35974e-09	0.210526	1.20588	0.3	1.26316	0.0769058	0.117758	0.152753	0.103791
YPR204C-A	NA	1.45659e-10	5.09806e-07	5.09806e-07	1.48199e-09	1.15789	0.411765	0.4	0	0.0886625	0.0955111	0.163299	0
YDL006W	NA	1.57197e-10	5.50189e-07	5.50189e-07	1.58556e-09	2	2	2.6	2.05263	0	0	0.163299	0.0526316
YKL195W	NA	1.57197e-10	5.50189e-07	5.50189e-07	1.54115e-09	2	2	2.6	2.05263	0	0	0.163299	0.0526316
YAL065C	YAL065C	1.86685e-10	6.53397e-07	6.53396e-07	1.79505e-09	0.289474	1.29412	0.6	2	0.0835545	0.160932	0.266667	0
YJL113W	YJL113W	2.06724e-10	7.23533e-07	7.23533e-07	1.97148e-09	0	0.911765	0.6	1.42105	0	0.106539	0.305505	0.268369
YNCF0011C	YNCF0011C	2.30445e-10	8.06557e-07	8.06557e-07	2.18579e-09	1.39474	1.70588	0.1	2	0.0803573	0.0793176	0.1	0
YHR213W-A	YHR213W-A	2.45291e-10	8.5852e-07	8.58519e-07	2.32032e-09	4	3	3.4	2	0.0923843	0.188814	0.4	0
YLR410W-A	YLR410W-A	2.86618e-10	1.00316e-06	1.00316e-06	2.28511e-09	1.05263	1.47059	1.7	3.10526	0.145816	0.105426	0.334996	0.105263
YDR412W	RRP17	2.89057e-10	1.0117e-06	1.0117e-06	2.29931e-09	2	2	2.6	2	0	0	0.221108	0
YHR069C	RRP4	2.89057e-10	1.0117e-06	1.0117e-06	2.2941e-09	2	2	2.6	2	0	0	0.221108	0
YKR105C	VBA5	3.02896e-10	1.06014e-06	1.06014e-06	2.38233e-09	0.526316	0.911765	0.5	2	0.0820856	0.129221	0.166667	0
YNCL0025C	RDN18-2	3.08838e-10	1.08093e-06	1.08093e-06	2.42361e-09	113.868	113.441	73.7	76.2632	2.48213	3.52333	6.10291	4.68969
YJR161C	COS5	3.40865e-10	1.19303e-06	1.19303e-06	2.66897e-09	3.28947	3.14706	3.3	1	0.159604	0.158718	0.3	0
YAR068W	YAR068W	3.81326e-10	1.33464e-06	1.33464e-06	2.97911e-09	7.23684	5.29412	6.4	3.10526	0.254222	0.349508	0.371184	0.0723352
YNL335W	DDI3	4.08091e-10	1.42832e-06	1.42832e-06	3.17404e-09	1.78947	1.5	1.6	3	0.0769058	0.121268	0.266667	0
YNL339W-B	NA	4.09114e-10	1.4319e-06	1.4319e-06	3.17494e-09	1.52632	0.411765	2.2	0	0.17984	0.104427	0.646357	0
YHL049C	YHL049C	4.33398e-10	1.51689e-06	1.51689e-06	3.35596e-09	2.07895	0.794118	1.8	0	0.259613	0.125098	0.489898	0
YLR154W-C	NA	4.71282e-10	1.64949e-06	1.64948e-06	3.63323e-09	116	114.676	76.7	78.5263	2.50036	3.60004	7.06329	4.2895
YNCL0016C	RDN18-1	4.83681e-10	1.69288e-06	1.69288e-06	3.70434e-09	114	113.382	75.8	76.6316	2.48237	3.54297	6.49581	4.53396
YDR542W	PAU10	5.13168e-10	1.79609e-06	1.79609e-06	3.92159e-09	1.47368	2.67647	2	2.78947	0.0820856	0.156389	0.210819	0.163638
YJL222W-A	NA	5.4321e-10	1.90123e-06	1.90123e-06	4.14212e-09	0	0.294118	0	0.789474	0	0.107884	0	0.0960917
YHL050C	YHL050C	6.09469e-10	2.13314e-06	2.13314e-06	4.61719e-09	1.60526	0.588235	2	0.105263	0.190602	0.0955111	0.421637	0.0723352
YDL244W	THI13	6.26258e-10	2.1919e-06	2.1919e-06	4.73413e-09	3.34211	3.38235	3	1.10526	0.132147	0.140122	0.394405	0.0723352
YMR046W-A	NA	7.11603e-10	2.49061e-06	2.49061e-06	5.34466e-09	1.13158	1.70588	0.2	2.10526	0.120283	0.123304	0.133333	0.130109
YDR034C-A	YDR034C-A	7.20904e-10	2.52316e-06	2.52316e-06	5.40292e-09	2.10526	1.29412	1.2	0.684211	0.0629917	0.171651	0.133333	0.109561
YDL248W	COS7	7.78104e-10	2.72336e-06	2.72336e-06	5.80675e-09	2.21053	3.58824	1.3	2	0.200135	0.179709	0.3	0
YHR216W	NA	7.78317e-10	2.72411e-06	2.7241e-06	5.79597e-09	8.52632	6.55882	8.1	4	0.260585	0.398731	0.34801	0.0764719
YNR072W	NA	7.82863e-10	2.74002e-06	2.74002e-06	5.81745e-09	2.63158	1.88235	3.1	1.31579	0.102744	0.10981	0.314466	0.109561
YNL334C	SNO2	8.38461e-10	2.93461e-06	2.93461e-06	6.16516e-09	2.94737	1.79412	3.1	2	0.106325	0.167712	0.276887	0
YLR162W-A	RRT15	9.84284e-10	3.44499e-06	3.44499e-06	7.2071e-09	9.36842	9.47059	5	11.6842	0.197499	0.25763	0.557773	0.419221
YNCL0011C	ETS2-1	9.9649e-10	3.48771e-06	3.48771e-06	7.28124e-09	87.5526	87.6765	37.8	61.5789	1.86061	2.83495	3.36584	4.36514
YPL275W	FDH2	1.01511e-09	3.55287e-06	3.55286e-06	7.40181e-09	2.71053	2.52941	2.3	1.15789	0.0835545	0.0966027	0.334996	0.085947
YAR066W	YAR066W	1.09779e-09	3.84227e-06	3.84227e-06	7.9881e-09	3.57895	3.23529	4.2	1.78947	0.158368	0.146613	0.290593	0.0960917
YFL068W	YFL068W	1.14849e-09	4.01971e-06	4.0197e-06	8.33964e-09	1.47368	0.470588	2.1	0	0.219066	0.113566	0.504425	0
YCR108C	YCR108C	1.29446e-09	4.53061e-06	4.5306e-06	9.34146e-09	5.78947	4.58824	3.3	2.78947	0.362067	0.194018	0.334996	0.122807
YNCL0026C	ETS1-2	1.43318e-09	5.01614e-06	5.01613e-06	1.03213e-08	115.947	114.794	78.9	79.6316	2.58234	3.61438	6.66908	4.7574
YNCL0017C	ETS1-1	1.68736e-09	5.90576e-06	5.90575e-06	1.2028e-08	115.763	114.824	79.4	79.4211	2.55144	3.58683	6.55947	4.77831
YML133W-B	NA	1.75513e-09	6.14296e-06	6.14294e-06	1.24604e-08	1.31579	0.264706	0.7	0	0.141649	0.0876391	0.213437	0
YLL066W-A	NA	1.76507e-09	6.17774e-06	6.17772e-06	1.25056e-08	2.07895	0.911765	3.7	0	0.300264	0.228798	1.21152	0
YDR261W-B	YDR261W-B	1.95303e-09	6.83562e-06	6.83559e-06	1.38093e-08	2.42105	1.67647	3.1	1.21053	0.097125	0.172641	0.233333	0.122807
YML128C	MSC1	2.31311e-09	8.09588e-06	8.09585e-06	1.60952e-08	2	2	2.6	2.10526	0	0	0.163299	0.0723352
YPR083W	MDM36	2.31311e-09	8.09588e-06	8.09585e-06	1.59682e-08	2	2	2.6	2.10526	0	0	0.163299	0.0723352
YCL073C	GEX1	2.33171e-09	8.16097e-06	8.16094e-06	1.60649e-08	3.60526	2.44118	3.5	2.05263	0.116489	0.175054	0.223607	0.0526316
YCR102C	YCR102C	2.52126e-09	8.82443e-06	8.82439e-06	1.73028e-08	3.97368	2.61765	3.7	3.52632	0.0459891	0.152313	0.334996	0.140351
YLL064C	PAU18	2.69826e-09	9.44393e-06	9.44388e-06	1.83734e-08	1.57895	0.647059	2.1	1	0.122976	0.0932896	0.179505	0.0764719
YHR219C-A	NA	2.99701e-09	1.04895e-05	1.04895e-05	2.0368e-08	1.18421	0.294118	1.1	0	0.135227	0.0898544	0.276887	0
YDR544C	NA	3.06147e-09	1.07151e-05	1.07151e-05	2.07658e-08	0.447368	0.323529	0.3	1.73684	0.111229	0.0814375	0.152753	0.103791
YGL260W	YGL260W	3.08388e-09	1.07936e-05	1.07935e-05	2.08773e-08	4.28947	3.41176	3.6	1.57895	0.184414	0.231702	0.221108	0.192183
YOR394W	PAU21	3.64054e-09	1.27419e-05	1.27418e-05	2.45982e-08	2.81579	2.58824	3	1.10526	0.135227	0.127485	1.0328	0.0723352
YHR218W	YHR218W	3.84833e-09	1.34691e-05	1.34691e-05	2.59521e-08	1.23684	0.294118	0.9	0	0.17864	0.0793176	0.233333	0
YLR331C	JIP3	4.22892e-09	1.48012e-05	1.48011e-05	2.84639e-08	2.02632	2	2.8	2.05263	0.0263158	0	0.249444	0.0526316
YLR461W	PAU4	4.30007e-09	1.50502e-05	1.50501e-05	2.88872e-08	0.921053	1.67647	1.6	2.21053	0.0952766	0.117312	0.221108	0.0960917
YIL170W	HXT12	4.30897e-09	1.50814e-05	1.50813e-05	2.88916e-08	0.342105	0.647059	0.6	2	0.0944876	0.162875	0.163299	0
YER190C-B	YER190C-B	4.66186e-09	1.63165e-05	1.63164e-05	3.11979e-08	1.02632	0.294118	0.7	0	0.0960592	0.0898544	0.260342	0
YLR154W-B	NA	5.78205e-09	2.02372e-05	2.0237e-05	3.8328e-08	111.211	109.853	78.4	79.4211	2.46199	3.42038	6.62856	4.11623
YPL282C	PAU22	5.96068e-09	2.08624e-05	2.08622e-05	3.94374e-08	2.68421	2.5	3	1.10526	0.119894	0.113681	1.14504	0.105263
YGR296C-B	NA	6.30112e-09	2.20539e-05	2.20537e-05	4.16112e-08	1.02632	0.411765	0.4	0	0.0883453	0.104427	0.163299	0
YLR162W	YLR162W	6.52488e-09	2.28371e-05	2.28368e-05	4.27661e-08	3.34211	3.41176	1.7	4	0.0866339	0.0955111	0.213437	0.152944
YHR219W	YHR219W	6.73098e-09	2.35584e-05	2.35582e-05	4.40344e-08	1.65789	0.558824	1.4	0	0.185829	0.127998	0.371184	0
YCL069W	VBA3	7.17624e-09	2.51169e-05	2.51165e-05	4.68598e-08	3	2.14706	3.5	2.05263	0.106676	0.127588	0.223607	0.0526316
YHR211W	FLO5	8.55e-09	2.9925e-05	2.99246e-05	5.57263e-08	1.28947	2.23529	1.4	2.52632	0.10606	0.163838	0.339935	0.140351
YAR030C	NA	8.94221e-09	3.12977e-05	3.12972e-05	5.81742e-08	1	1.52941	2	3.36842	0.125089	0.189921	0.394405	0.219123
YPR204W	YPR204W	9.62651e-09	3.36928e-05	3.36922e-05	6.25098e-08	1.65789	0.852941	1.4	0	0.185829	0.158718	0.452155	0
YAR033W	MST28	1.04042e-08	3.64149e-05	3.64142e-05	6.74349e-08	0.868421	1.38235	1.5	2	0.0857653	0.119526	0.223607	0
YNL333W	SNZ2	1.06184e-08	3.71644e-05	3.71637e-05	6.86958e-08	1.63158	0.558824	0.9	1.78947	0.115764	0.127998	0.179505	0.0960917
YAR029W	YAR029W	1.08362e-08	3.79267e-05	3.7926e-05	6.99754e-08	1	1.52941	2.1	3.21053	0.125089	0.189921	0.406885	0.210526
YDR345C	HXT3	1.11419e-08	3.89966e-05	3.89959e-05	7.15535e-08	2	2	2.6	2.15789	0	0	0.163299	0.085947
YIL007C	NAS2	1.11419e-08	3.89966e-05	3.89959e-05	7.14224e-08	2	2	2.6	2.15789	0	0	0.163299	0.085947
YNCG0030C	NA	1.12258e-08	3.92905e-05	3.92897e-05	7.14372e-08	1	1.47059	0.4	1.52632	0	0.0868881	0.163299	0.140351
YGL051W	MST27	1.19489e-08	4.18213e-05	4.18204e-05	7.57632e-08	0.105263	1.02941	0	0.684211	0.0504528	0.115511	0	0.217006
YBL005W-B	YBL005W-B	1.20027e-08	4.20096e-05	4.20087e-05	7.59666e-08	0.210526	0.794118	0.2	1.42105	0.0856562	0.138617	0.2	0.13925
YJL138C	TIF2	1.26608e-08	4.43128e-05	4.43118e-05	7.9987e-08	2.5	2.08824	3	2	0.0821995	0.0493748	0.149071	0
YLL067C	YLL067C	1.54675e-08	5.41362e-05	5.41348e-05	9.71925e-08	1.28947	0.382353	1.5	0	0.180516	0.0845951	0.562731	0
YJR140W-A	NA	1.57634e-08	5.5172e-05	5.51705e-05	9.88746e-08	2	2	2.7	2.05263	0	0	0.260342	0.0526316
YJL225C	YJL225C	1.84674e-08	6.46357e-05	6.46337e-05	1.13e-07	0.157895	1.47059	0.1	3.26316	0.0599468	0.199086	0.1	0.620517
YHR052C-B	YHR052C-B	1.9428e-08	6.79978e-05	6.79955e-05	1.1867e-07	9.05263	7.08824	6.1	1	1.6646	0.829887	1.4564	0
YHR052W-A	NA	1.9428e-08	6.79978e-05	6.79955e-05	1.18463e-07	9.05263	7.08824	6.1	1	1.6646	0.829887	1.4564	0
YHR053C	NA	1.9428e-08	6.79978e-05	6.79955e-05	1.18257e-07	9.05263	7.08824	6.1	1	1.6646	0.829887	1.4564	0
YOL156W	NA	2.12485e-08	7.43698e-05	7.4367e-05	1.28667e-07	0.5	1.11765	0.7	2.21053	0.123659	0.167634	0.152753	0.0960917
YAR027W	UIP3	2.37811e-08	8.32337e-05	8.32302e-05	1.41554e-07	1.36842	1.26471	1.7	0	0.0793022	0.165192	0.260342	0
YLR462W	YLR462W	2.86313e-08	0.00010021	0.000100205	1.67855e-07	0	0.411765	0	2.10526	0	0.0955111	0	0.40389
YDR261W-A	YDR261W-A	3.23915e-08	0.00011337	0.000113364	1.88636e-07	2.36842	1.76471	4.4	1.26316	0.152835	0.202739	0.541603	0.103791
YDR354C-A	NA	3.58815e-08	0.000125585	0.000125577	1.67002e-07	2	2	2.6	2	0	0	0.266667	0
YKL223W	NA	3.60855e-08	0.000126299	0.000126291	1.67728e-07	0.0263158	0.117647	0	0.736842	0.0263158	0.056086	0	0.149895
YNCH0007W	RUF5-1	3.72176e-08	0.000130262	0.000130253	1.72532e-07	8.68421	6.64706	5.2	1	1.58141	0.80869	1.23648	0
YAL068W-A	NA	3.75456e-08	0.00013141	0.000131401	1.73822e-07	0.184211	0.852941	0	0.315789	0.0740541	0.0858257	0	0.153947
YLR463C	NA	4.83695e-08	0.000169293	0.000169279	2.22462e-07	0	0.352941	0	1.26316	0	0.0932896	0	0.239909
YNCH0008W	RUF5-2	5.81788e-08	0.000203626	0.000203605	2.66875e-07	7.86842	6.11765	6.1	1	1.42682	0.741878	1.53804	0
YMR046C	YMR046C	6.24522e-08	0.000218583	0.000218559	2.86103e-07	0.263158	0.617647	0.4	1.84211	0.111144	0.126764	0.163299	0.267795
YJL221C	NA	7.85298e-08	0.000274854	0.000274817	3.58818e-07	0.394737	0.352941	0.9	1.36842	0.0803573	0.083189	0.179505	0.113697
YCR039C	NA	9.89898e-08	0.000346464	0.000346404	4.51714e-07	2.05263	2.73529	2	2.52632	0.0367098	0.076799	0.258199	0.117688
YCR100C	EMA35	1.11308e-07	0.000389579	0.000389504	5.06605e-07	1.97368	2.11765	2.2	2.63158	0.0263158	0.056086	0.133333	0.113697
YDR040C	NA	1.2429e-07	0.000435015	0.000434921	5.62763e-07	1.76316	1.08824	1.7	0.315789	0.166267	0.106539	0.422953	0.109561
YHR054C-B	YHR054C-B	1.45756e-07	0.000510146	0.000510016	6.56559e-07	7.34211	5.79412	5.5	1	1.34898	0.706198	1.39244	0
YHR054W-A	NA	1.45756e-07	0.000510146	0.000510016	6.55715e-07	7.34211	5.79412	5.5	1	1.34898	0.706198	1.39244	0
YHR055C	NA	1.45756e-07	0.000510146	0.000510016	6.54873e-07	7.34211	5.79412	5.5	1	1.34898	0.706198	1.39244	0
YLR466C-B	NA	1.55948e-07	0.000545817	0.000545668	6.97084e-07	1.55263	0.294118	1	0	0.276375	0.107884	0.298142	0
YFL064C	YFL064C	1.8329e-07	0.000641516	0.00064131	8.15141e-07	1.18421	0.352941	1.1	0	0.150179	0.083189	0.504425	0
YIL177C	YIL177C	2.58668e-07	0.000905338	0.000904928	1.12744e-06	0.157895	1.23529	0.1	3.05263	0.0599468	0.202739	0.1	0.569568
YBL112C	YBL112C	2.66826e-07	0.000933892	0.000933456	1.16156e-06	0.526316	0	0	0	0.104907	0	0	0
YOR343W-A	NA	2.66986e-07	0.000934449	0.000934013	1.16081e-06	2.81579	2.14706	1.8	1	0.135227	0.184673	0.326599	0.187317
YHR054C	YHR054C	3.07889e-07	0.00107761	0.00107703	1.33368e-06	4.84211	3.91176	3.4	0.894737	0.895322	0.445552	1.22202	0.0723352
YDR535C	NA	3.55819e-07	0.00124537	0.00124459	1.53749e-06	2.05263	2	2.6	2	0.0367098	0	0.221108	0
YIL172C	IMA3	3.98945e-07	0.00139631	0.00139533	1.71537e-06	0.394737	0.382353	0.6	1.36842	0.0803573	0.0845951	0.163299	0.113697
YLL039C	NA	4.31194e-07	0.00150918	0.00150804	1.84496e-06	2.02632	2	2.6	2.05263	0.0263158	0	0.221108	0.0526316
YGL053W	PRM8	4.35888e-07	0.00152561	0.00152445	1.86277e-06	0.0263158	0.647059	0	0.684211	0.0263158	0.0932896	0	0.217006
YOR376W-A	YOR376W-A	5.18224e-07	0.00181378	0.00181214	2.19853e-06	2	2	2.6	2.15789	0	0	0.221108	0.085947
YPL273W	SAM4	5.84557e-07	0.00204595	0.00204386	2.47694e-06	3.97368	3.97059	4.5	4.05263	0.0263158	0.0294118	0.166667	0.0526316
YHR214W	YHR214W	6.84906e-07	0.00239717	0.0023943	2.82685e-06	3.05263	2.61765	2	2	0.112816	0.119526	0.298142	0
YOL155W-A	YOL155W-A	7.97717e-07	0.00279201	0.00278812	3.27316e-06	0.789474	0.970588	0.9	2.26316	0.173484	0.115511	0.179505	0.149895
YBL005W	NA	8.90131e-07	0.00311546	0.00311061	3.62684e-06	0.631579	1.44118	1	1.42105	0.102744	0.0864344	0.149071	0.13925
YGL263W	COS12	9.12797e-07	0.00319479	0.00318969	3.71487e-06	2.89474	3.79412	1.9	2.05263	0.234898	0.210167	0.314466	0.0526316
YLL066W-B	YLL066W-B	9.36178e-07	0.00327662	0.00327126	3.8056e-06	1.23684	0.205882	0.1	0	0.245686	0.0820787	0.1	0
YHR052W	NA	9.73144e-07	0.003406	0.00340021	3.9467e-06	3.76316	3.05882	3.8	1.94737	0.314274	0.151882	0.533333	0.0526316
YNR073C	MAN2	1.05939e-06	0.00370786	0.00370099	4.28654e-06	2.55263	1.44118	2.8	2.31579	0.104639	0.153342	0.326599	0.13361
YDR316W	OMS1	1.08512e-06	0.00379793	0.00379073	4.38054e-06	0.263158	0.0294118	0.9	0	0.0816283	0.0294118	0.233333	0
YEL075C	YEL075C	1.1437e-06	0.00400295	0.00399495	4.6117e-06	0.131579	0.0882353	0	0.736842	0.0671621	0.0493748	0	0.149895
YNL019C	YNL019C	1.16115e-06	0.00406402	0.00405578	4.67667e-06	3	2.91176	3.2	2.52632	0	0.0493748	0.133333	0.117688
YNCQ0006W	NA	1.434e-06	0.005019	0.00500643	5.75573e-06	22.5789	25.2647	9.6	23.4737	1.04903	0.942471	0.832666	1.47368
YHL048C-A	YHL048C-A	1.44485e-06	0.00505696	0.0050442	5.786e-06	2.07895	2.97059	1.4	4.73684	0.217909	0.349395	0.618241	0.34064
YCL076W	NA	1.47787e-06	0.00517253	0.00515918	5.89798e-06	3.73684	2.85294	4.9	1.57895	0.149367	0.174754	0.458258	0.491541
YBR298C	MAL31	1.55663e-06	0.0054482	0.00543338	6.20523e-06	4.10526	3.5	4.2	3.05263	0.0734196	0.212153	0.2	0.0526316
YAL069W	NA	1.62364e-06	0.00568276	0.00566665	6.45768e-06	0.0263158	0.529412	0	0.578947	0.0263158	0.0868881	0	0.158866
YCL075W	YCL075W	1.71418e-06	0.00599962	0.00598166	6.48607e-06	3.71053	2.82353	4.5	1.52632	0.150428	0.176471	0.341565	0.473684
YNL284C-A	YNL284C-A	1.72664e-06	0.00604325	0.00602503	6.52618e-06	0.0789474	0.323529	3.6	0.526316	0.0789474	0.109452	1.54344	0.117688
YDL039C	NA	2.05481e-06	0.00719185	0.00716606	7.72487e-06	2.31579	2.88235	2.5	2.94737	0.0764175	0.0819189	0.223607	0.0526316
YEL075W-A	NA	2.22196e-06	0.00777684	0.00774669	8.30859e-06	0.131579	0.176471	0.1	1.21053	0.0671621	0.089269	0.1	0.223985
YCR038W-A	NA	2.22198e-06	0.00777692	0.00774677	8.29981e-06	2.68421	3.55882	2.6	3.36842	0.107376	0.120835	0.266667	0.113697
YLR465C	NA	2.88858e-06	0.01011	0.0100591	1.06086e-05	0.105263	0.0882353	0	0.684211	0.0504528	0.0649646	0	0.153947
YIR019C	NA	2.89298e-06	0.0101254	0.0100744	1.06137e-05	2.52632	2	2.4	2.10526	0.0820856	0	0.221108	0.0723352
YMR173W-A	NA	3.90671e-06	0.0136735	0.0135804	1.11529e-05	2.78947	2.32353	3	2.94737	0.0670226	0.0814375	0.210819	0.0526316
YNCB0005C	YNCB0005C	4.58778e-06	0.0160572	0.015929	1.30653e-05	2.36842	2.61765	1.9	1.68421	0.0793022	0.103544	0.179505	0.13361
YBR092C	PHO3	4.81195e-06	0.0168418	0.0167008	1.36703e-05	1.94737	1.94118	2.6	2	0.0526316	0.0588235	0.266667	0
YGL262W	YGL262W	4.92603e-06	0.0172411	0.0170934	1.39717e-05	2.86842	3.38235	1.7	2	0.226831	0.179198	0.334996	0
YLR154C-H	YLR154C-H	4.98213e-06	0.0174375	0.0172864	1.41194e-05	21.3158	21.2941	12.3	20.1053	0.466678	0.626977	0.895048	0.826798
YNCL0031W	RDN5-6	5.23457e-06	0.018321	0.0181542	1.47869e-05	0	0	0	0.578947	0	0	0	0.206839
YLR156C-A	YLR156C-A	5.26333e-06	0.0184217	0.0182531	1.48562e-05	0	0	0	0.473684	0	0	0	0.177184
YLR157C-C	YLR157C-C	5.26333e-06	0.0184217	0.0182531	1.48442e-05	0	0	0	0.473684	0	0	0	0.177184
YLR157W-E	NA	5.26333e-06	0.0184217	0.0182531	1.48322e-05	0	0	0	0.473684	0	0	0	0.177184
YLR159C-A	YLR159C-A	5.26333e-06	0.0184217	0.0182531	1.48203e-05	0	0	0	0.473684	0	0	0	0.177184
YNCL0028W	RDN5-3	5.26333e-06	0.0184217	0.0182531	1.48084e-05	0	0	0	0.473684	0	0	0	0.177184
YNCL0029W	RDN5-4	5.26333e-06	0.0184217	0.0182531	1.47965e-05	0	0	0	0.473684	0	0	0	0.177184
YNCL0030W	RDN5-5	5.26333e-06	0.0184217	0.0182531	1.47846e-05	0	0	0	0.473684	0	0	0	0.177184
YNCL0027W	RDN5-2	5.32854e-06	0.0186499	0.0184771	1.49558e-05	32	32.1176	18.3	30.3684	0.716599	0.972679	1.42244	1.25239
YGR291C	NA	5.396e-06	0.018886	0.0187088	1.51209e-05	0	0.205882	0	0.526316	0	0.0703874	0	0.117688
YHR218W-A	NA	5.93401e-06	0.020769	0.0205549	1.66152e-05	0.5	0.0588235	0	0	0.0979883	0.0409594	0	0
YGR294W	PAU12	7.07186e-06	0.0247515	0.0244478	1.97854e-05	0.684211	1.08824	1	1.52632	0.085218	0.0493748	0.298142	0.117688
YCL074W	YCL074W	7.88778e-06	0.0276072	0.0272298	2.19978e-05	3.73684	2.76471	4.7	1.73684	0.149367	0.16919	0.366667	0.539884
YPL274W	SAM3	8.225e-06	0.0287875	0.0283772	2.28654e-05	3.97368	4	4.4	4.05263	0.0263158	0	0.163299	0.0526316
YAR035C-A	YAR035C-A	9.02056e-06	0.0315719	0.0310789	2.50372e-05	1.97368	1.5	0.9	1.68421	0.0263158	0.14777	0.233333	0.109561
YNL284C-B	YNL284C-B	9.11857e-06	0.031915	0.0314112	2.52892e-05	0.105263	0.205882	2.8	0.368421	0.0629917	0.101499	0.95219	0.113697
YNCK0007W	YNCK0007W	1.05395e-05	0.0368883	0.0362164	2.91376e-05	1.92105	1.82353	0.8	1.89474	0.0443313	0.0663619	0.290593	0.0723352
YAL066W	NA	1.06567e-05	0.0372985	0.0366117	2.94152e-05	0.710526	1.32353	0.8	1.94737	0.140654	0.161987	0.249444	0.0928334
YBL113C	YBL113C	1.27651e-05	0.0446779	0.0436948	3.43412e-05	1.13158	0.382353	0.4	0.526316	0.126058	0.103544	0.221108	0.117688
YFL065C	YFL065C	1.32501e-05	0.0463753	0.0453167	3.56185e-05	0.684211	0	1	0	0.177325	0	0.516398	0
YNL284C	NA	1.34318e-05	0.0470113	0.0459237	3.60793e-05	0.105263	0.441176	2.7	0.578947	0.0629917	0.113219	0.869866	0.13925
YJL114W	YJL114W	1.40887e-05	0.0493103	0.0481147	3.78147e-05	0.0263158	0.441176	0.5	1.05263	0.0263158	0.147415	0.223607	0.247487
YAL067C	SEO1	1.4609e-05	0.0511314	0.0498466	3.91812e-05	0.710526	1.32353	1	2	0.140654	0.161987	0.394405	0
YPL280W	HSP32	1.49e-05	0.0521499	0.0508138	3.9931e-05	2.47368	2.58824	3.1	1.57895	0.129211	0.0856728	0.690411	0.116373
YLR035C	MLH2	1.61645e-05	0.0565756	0.0550054	4.32205e-05	1.15789	1	0.6	1	0.0599468	0	0.163299	0
YBR297W	MAL33	1.63048e-05	0.0570669	0.0554696	4.35626e-05	2.15789	1.97059	2.6	2	0.0599468	0.0514547	0.163299	0
YNCG0011W	NA	1.69937e-05	0.059478	0.0577442	4.53684e-05	2.36842	2	2.8	2	0.0955709	0	0.290593	0
YEL076C	YEL076C	1.80022e-05	0.0630076	0.0610642	4.79875e-05	0.184211	0.529412	0.1	1.84211	0.0831053	0.12116	0.1	0.352627
YEL076C-A	YEL076C-A	1.80022e-05	0.0630076	0.0610642	4.7951e-05	0.184211	0.529412	0.1	1.84211	0.0831053	0.12116	0.1	0.352627
YHR214W-A	NA	2.4343e-05	0.0852005	0.0816728	6.43022e-05	1.81579	1.91176	0.8	1.21053	0.112234	0.122129	0.249444	0.0960917
YLL063C	AYT1	3.00508e-05	0.105178	0.099837	7.89624e-05	1.10526	1.73529	0.9	2	0.159076	0.114141	0.276887	0
YCL020W	YCL020W	3.36934e-05	0.117927	0.111241	8.81367e-05	0.447368	0.441176	1.1	1.21053	0.111229	0.0961948	0.276887	0.122807
YIL174W	YIL174W	4.02083e-05	0.140729	0.131278	0.000104709	0	0.264706	0	0.526316	0	0.0972787	0	0.140351
YHL050W-A	NA	4.04054e-05	0.141419	0.131877	0.000105144	4.23684	2.5	5.2	1.52632	0.461049	0.180364	1.37275	0.309389
YCR104W	PAU3	4.10834e-05	0.143792	0.133935	0.00010675	3.55263	2.79412	2	1.42105	0.321575	0.245383	0.298142	0.192183
YER159C	NA	4.12549e-05	0.144392	0.134454	0.000107116	0.421053	0.0294118	0.6	0	0.13925	0.0294118	0.163299	0
YAR070C	NA	4.70125e-05	0.164544	0.151723	0.000121704	2.60526	2.67647	1.8	2.10526	0.088768	0.177729	0.133333	0.0723352
YAR031W	PRM9	4.91547e-05	0.172042	0.158059	0.000126874	0.684211	1.41176	1	1.68421	0.119894	0.164157	0.210819	0.109561
YOR142W-A	YOR142W-A	5.32738e-05	0.186458	0.170111	0.000135606	0.210526	0	0.6	0	0.0769058	0	0.221108	0
YPR158W-A	YPR158W-A	5.32738e-05	0.186458	0.170111	0.000135507	0.210526	0	0.6	0	0.0769058	0	0.221108	0
YAR071W	PHO11	5.50952e-05	0.192833	0.175385	0.000140039	2.76316	3.41176	3.3	2.21053	0.132994	0.158635	0.395811	0.0960917
YOR388C	FDH1	7.21355e-05	0.252474	0.223131	0.000182556	2.31579	2.41176	2.7	3.05263	0.0764175	0.0955111	0.260342	0.0928334
YMR321C	YMR321C	7.28975e-05	0.255141	0.2252	0.000184351	0.894737	0.911765	0.3	0.789474	0.0504528	0.0493748	0.152753	0.0960917
YHL042W	YHL042W	7.60885e-05	0.26631	0.233806	0.000192282	2	2.79412	2.2	2.78947	0	0.167712	0.2	0.210526
YHL043W	ECM34	8.82561e-05	0.308896	0.265753	0.000221114	2	2.79412	2.1	2.52632	0	0.167712	0.233333	0.177184
YCR106W	RDS1	0.000115461	0.404112	0.332446	0.000288034	3.89474	3.32353	3.2	1.26316	0.363305	0.344865	0.489898	0.227394
YCR102W-A	NA	0.000136281	0.476982	0.379367	0.000329635	4	3.91176	3.7	5.31579	0.0377157	0.212647	0.448454	0.276281
YCR105W	ADH7	0.000147658	0.516801	0.403598	0.000356661	3.89474	3.32353	2.8	1.31579	0.363305	0.344865	0.442217	0.242461
YJR029W	YJR029W	0.000164186	0.574652	0.437126	0.000394137	0	0.0294118	0.3	0	0	0.0294118	0.152753	0
YFL066C	YFL066C	0.000171165	0.599079	0.450711	0.000404509	0.236842	0.264706	0.1	1.15789	0.0794201	0.076799	0.1	0.219824
YGR138C	TPO2	0.00017928	0.627481	0.466095	0.000422831	2.39474	2.70588	2.2	2.94737	0.0803573	0.0793176	0.249444	0.0526316
YDR150W	NA	0.000189796	0.664287	0.485392	0.00044613	2.28947	2.32353	2.2	2.84211	0.0745579	0.0814375	0.133333	0.085947
YNL337W	NA	0.000193435	0.677022	0.491906	0.000454377	2.68421	2.20588	3	1.68421	0.169113	0.0820787	0.666667	0.109561
YCL019W	YCL019W	0.000205092	0.717823	0.512223	0.000480793	0.657895	0.529412	0.9	1.31579	0.12665	0.0868881	0.276887	0.109561
YPR158W	CUR1	0.000226154	0.79154	0.546894	0.000528398	0.263158	0.0294118	0.7	0	0.0975096	0.0294118	0.260342	0
YLL065W	NA	0.000233762	0.818167	0.558803	0.000545445	1.23684	0.558824	0.8	0.473684	0.127534	0.105052	0.249444	0.140351
YCR107W	AAD3	0.00024295	0.850324	0.572768	0.00056425	3.84211	2.94118	3.5	1.26316	0.358847	0.35309	0.582142	0.227394
YNL054W-A	YNL054W-A	0.000366523	1.28283	0.722813	0.000716264	0	0	0.2	0	0	0	0.133333	0
YHR165W-A	NA	0.000417108	1.45988	0.767806	0.00077365	1.76316	1.76471	0.8	1.73684	0.0698933	0.0738407	0.249444	0.103791
YCR038C	BUD5	0.000596935	2.08927	0.8763	0.00109386	2.13158	2.58824	2.3	2.26316	0.0555722	0.0856728	0.152753	0.103791
YLR464W	YLR464W	0.000824375	2.88531	0.944229	0.00148958	0.289474	0.588235	0.2	1.36842	0.0916724	0.127485	0.133333	0.26722
YEL077C	YEL077C	0.000906206	3.17172	0.958129	0.00163575	0.394737	0.794118	0.3	2.10526	0.0964481	0.144904	0.213437	0.418118
YGR290W	NA	0.00097783	3.4224	0.967421	0.00176413	1.60526	1.41176	0.8	2	0.122442	0.158635	0.290593	0
YAR047C	NA	0.0010617	3.71594	0.975716	0.00191445	0.0263158	0.5	0	0	0.0263158	0.14777	0	0
YGL261C	PAU11	0.00118553	4.14935	0.984264	0.00213225	2.86842	2.85294	1.8	2	0.229945	0.179782	0.359011	0
YIL177W-A	NA	0.00148107	5.18375	0.994415	0.00264477	0.421053	0.882353	0.4	3.10526	0.104191	0.196968	0.221108	0.586868
YJL225W-A	NA	0.00150355	5.26242	0.994838	0.0026808	0.421053	0.852941	0.3	2.84211	0.097125	0.164237	0.152753	0.547526
YOR142W	LSC1	0.00163365	5.71776	0.996728	0.00290537	0.131579	0.0294118	0.5	0.105263	0.0555722	0.0294118	0.166667	0.0723352
YGR161W-B	YGR161W-B	0.00192762	6.74666	0.998833	0.00342123	1.07895	0.617647	1.6	0.894737	0.10247	0.0945456	0.371184	0.150918
YBR301W	NA	0.00194892	6.82122	0.998917	0.00343985	2.73684	2.82353	2.1	2.31579	0.10455	0.0786539	0.314466	0.109561
YGR292W	MAL12	0.002017	7.0595	0.999147	0.00355821	0.815789	0.794118	0.4	1	0.0637302	0.0703874	0.163299	0
YFL002W-A	YFL002W-A	0.00222646	7.7926	0.999591	0.00392179	1.02632	0.647059	1.7	0.894737	0.127827	0.0932896	0.334996	0.150918
YBL113W-A	NA	0.00253098	8.85842	0.999859	0.0044537	0.5	0.470588	0.2	1.84211	0.0979883	0.0966027	0.133333	0.352627
YEL077W-A	NA	0.00376452	13.1758	0.999998	0.00644294	0.526316	0.735294	0.2	1.73684	0.134603	0.148124	0.133333	0.331945
YAR075W	NA	0.0038596	13.5086	0.999999	0.00660244	0.0263158	0.470588	0	0.0526316	0.0263158	0.147681	0	0.0526316
YGR288W	MAL13	0.00401103	14.0386	0.999999	0.00684477	1.60526	1.41176	0.9	2	0.122442	0.158635	0.314466	0
YGR289C	NA	0.00401103	14.0386	0.999999	0.00684143	1.60526	1.41176	0.9	2	0.122442	0.158635	0.314466	0
YLR156W	YLR156W	0.00420065	14.7023	1	0.00715439	0	0	0	0.157895	0	0	0	0.085947
YOR394C-A	YOR394C-A	0.00425892	14.9062	1	0.00724659	0.236842	0.0882353	0.5	0.578947	0.0879206	0.0649646	0.5	0.158866
YPR201W	NA	0.00454493	15.9073	1	0.00769582	2.5	2.97059	2.6	2	0.154358	0.186368	0.371184	0
YPL279C	FEX2	0.00469786	16.4425	1	0.00794708	2.47368	1.85294	3.6	2	0.129211	0.112755	1.62754	0
YPR196W	YPR196W	0.0051791	18.1268	1	0.0087527	2.71053	2.64706	3.9	2.36842	0.118717	0.083189	0.546707	0.113697
YOL103W	NA	0.00525096	18.3784	1	0.00886987	0.184211	0.0588235	0.5	0.263158	0.0740541	0.0588235	0.166667	0.103791
YLR410W-B	YLR410W-B	0.00575471	20.1415	1	0.00968341	1.84211	1.52941	2.7	1.68421	0.148613	0.12116	0.334996	0.13361
YOR142W-B	YOR142W-B	0.00732201	25.627	1	0.0119585	0.0526316	0.0294118	0.3	0	0.0367098	0.0294118	0.152753	0
YPR195C	YPR195C	0.00770584	26.9705	1	0.0125736	2.21053	2	2.8	2	0.0769058	0	0.466667	0
YCL068C	YCL068C	0.00789107	27.6188	1	0.0128699	1.18421	1.02941	0.8	1.05263	0.0637302	0.0294118	0.133333	0.0526316
YER189W	YER189W	0.00806442	28.2255	1	0.0131465	0.526316	0.235294	0.2	0.105263	0.0903356	0.0738407	0.133333	0.0723352
YDR210C-C	NA	0.00895163	31.3307	1	0.0144648	0.0263158	0	0.2	0	0.0263158	0	0.133333	0
YGR038C-A	YGR038C-A	0.00895163	31.3307	1	0.0144581	0.0263158	0	0.2	0	0.0263158	0	0.133333	0
YGR161C-D	YGR161C-D	0.0090881	31.8083	1	0.0144321	0.0263158	0.0294118	0.3	0.0526316	0.0263158	0.0294118	0.152753	0.0526316
YPR199C	NA	0.00933333	32.6667	1	0.0148148	2.47368	2.88235	2.8	2	0.139787	0.172869	0.466667	0
YGR161C	RTS3	0.00980178	34.3062	1	0.0155372	0.157895	0.0294118	0.4	0.315789	0.0599468	0.0294118	0.163299	0.109561
YPR197C	NA	0.00982209	34.3773	1	0.0155624	2.5	2.91176	2.7	2	0.139854	0.180944	0.472582	0
YMR173W	DDR48	0.0111497	39.0239	1	0.0175152	2.63158	2.32353	2.9	2.52632	0.0793022	0.0814375	0.179505	0.117688
YER159C-A	YER159C-A	0.0129376	45.2818	1	0.0202422	0.342105	0	0.2	0	0.15216	0	0.133333	0
YMR051C	YMR051C	0.0129791	45.4268	1	0.020298	0.447368	0	0.3	0	0.179684	0	0.213437	0
YPR200C	NA	0.0146274	51.1959	1	0.0228349	2.47368	3	2.3	2.05263	0.139787	0.20248	0.395811	0.0526316
YER160C	YER160C	0.015932	55.7621	1	0.0248273	0.342105	0	0.1	0	0.132147	0	0.1	0
YBL100W-A	NA	0.0190242	66.5846	1	0.0295407	0.842105	0.823529	1.3	1.31579	0.143747	0.107397	0.395811	0.109561
YML045W	YML045W	0.0192145	67.2506	1	0.0298229	0.184211	0.0294118	0.5	0	0.0912632	0.0294118	0.268742	0
YOR192C-B	YOR192C-B	0.0199838	69.9434	1	0.0310033	2.36842	2.14706	2.9	2.57895	0.0955709	0.158718	0.179505	0.116373
YNR075C-A	YNR075C-A	0.020469	71.6414	1	0.0317419	2.05263	2	3	2.68421	0.18838	0.231249	0.471405	0.109561
YDR098C	GRX3	0.0206482	72.2687	1	0.0320056	0.184211	0.0294118	0.3	0	0.0740541	0.0294118	0.152753	0
YOR192C	THI72	0.0223755	78.3144	1	0.0345606	2.26316	2.02941	2.6	2.36842	0.0723927	0.122985	0.163299	0.113697
YDR316W-A	YDR316W-A	0.0229224	80.2282	1	0.0353896	0.210526	0.0294118	0.4	0	0.0935919	0.0294118	0.221108	0
YGR201C	YGR201C	0.0236186	82.6649	1	0.0364484	4.39474	4.26471	8.3	2	1.6755	1.57708	6.0792	0
YOR192C-A	YOR192C-A	0.023701	82.9535	1	0.0365595	3.60526	3.47059	5.3	3.73684	0.218424	0.243399	0.760847	0.128921
YML045W-A	YML045W-A	0.028911	101.188	1	0.0389936	0.0526316	0	0.2	0	0.0367098	0	0.133333	0
YFL059W	SNZ3	0.0315024	110.259	1	0.0424071	2.28947	2.17647	2.8	2.63158	0.112567	0.181451	0.290593	0.113697
YOL155C	HPF1	0.0354576	124.102	1	0.047585	2.81579	2.52941	2.7	2.26316	0.145366	0.105426	0.3	0.103791
YHR212W-A	YHR212W-A	0.0367218	128.526	1	0.0492438	0.947368	0.617647	0.8	0.526316	0.0919782	0.0845951	0.249444	0.117688
YGR287C	IMA1	0.0373435	130.702	1	0.0499055	2.73684	2.70588	2.8	3.10526	0.0723927	0.0793176	0.290593	0.0723352

## Sheet: README
Column	Description
Gene	gene in Systematic format
Symbol	gene in standard format
p.value	p-value
E.value	e-value
FWER	family wise error rate
q.value	A Q-value is a p-value that has been adjusted for the False Discovery Rate(FDR)
BC Wine/European	mean cn for BC Wine/European group
Pacific West Coast Wine	mean cn for PWCW
Reference Commercial Wine	mean cn for Reference Commercial Wine group
Reference North American Oak	mean cn for RNAO
BC Wine/European_se	standard error for BC Wine/European group
Pacific West Coast Wine_se	standard error for PWCW
Reference Commercial Wine_se	standard error for RCW
Reference North American Oak_se	standard error for RNAO
